# Supplementary material for: A metabolite sensor subunit of the Atg1/ULK complex regulates selective autophagy
Source: Nat Cell Biol. 2024 Feb 5;26(3):366–77. doi: 10.1038/s41556-024-01348-4 (PMC10940145; doi:10.1038/s41556-024-01348-4)
Supplement: Supplementary file 3 — Supplementary Table 1. Strains used in this study. Supplementary Table 2. Differential expression analysis and statistics performed using limma. Supplementary Table 3. Primers used in this study. [file 41556_2024_1348_MOESM3_ESM.xlsx]

## Sheet: Supplementary table 1
name	genotype
YMG-1	W303 ade2-1; leu2-3; his3-11,15; trp1-1; ura3-1; can1-100	(Thomas and Rothstein 1989)
YMG-8	W303 pRS306-prATG8-2yEGFP-ATG8	(Velasquez et al., 2016)
YMG-2857	W303 Datg1::natMX6 pRS306-prATG8-2yEGFP-ATG8	This manuscript
YMG-9	W303 ∆atg7::kanMX6 pRS306-prATG8-2yEGFP-ATG8	(Velasquez et al., 2016)
YMG-2858	W303 ∆atg11::natMX6 pRS306-prATG8-2yEGFP-ATG8	This manuscript
YMG-2859	W303 ∆atg13::natMX6 pRS306-prATG8-2xyeGFP-ATG8	This manuscript
YMG-2860	W303 ∆atg11::natMX6 ∆atg13::kanMX6 pRS306-prATG8-2yEGFP-ATG8	This manuscript
YMG-2861	W303 ∆atg17::natMX6 pRS306-prATG8-2yEGFP-ATG8	This manuscript
YMG-2862	W303 ∆atg11::natMX6 ∆atg17::kanMx6 pRS306-prATG8-2yEGFP-ATG8	This manuscript
YMG-2863	W303 ∆atg29::natMX6 pRS306-prATG8-2yEGFP-ATG8	This manuscript
YMG-2864	W303 ∆atg31::natMX6 pRS306-prATG8-2yEGFP-ATG8	This manuscript
YMG-2865	W303 ∆atg13::natMX6 ∆atg17::kanMX6 ∆atg29::hphMX6 ∆atg31::His3MX6 pRS306-prATG8-2yEGFP-ATG8	This manuscript
YMG-2866	W303 ∆atg19::His3MX6 ATG1-3yEGFP-CaURA3	This manuscript
YMG-2867	W303 ∆atg19::His3MX6 ∆atg11::natMX6 ATG1-3yEGFP-CaURA3	This manuscript
YMG-2868	W303 ∆atg19::His3MX6 ATG11-3yEGFP-CaURA3	This manuscript
YMG-2869	W303 ∆pho81::kanMX6 pRS316-prATG11-yEGFP-hphMX6 pRS315-prPHO81-PHO81-mCherry-His3MX6 ade2::ADE2	This manuscript
YMG-2870	W303 ∆pho81::kanMX6 pRS316-prATG11-yEGFP-hphMX6 pRS315-prPHO81-pho81(aa 173-1178)-mCherry-His3MX6 (pho81∆SPX) ade2::ADE2	This manuscript
YMG-2871	W303 ∆pho81::kanMX6 pRS316-prATG11-yEGFP-hphMX6 pRS315-prPHO81-pho81-Y24A-K28A-K154A-mCherry-His3MX6 ade2::ADE2	This manuscript
YMG-2872	W303 ∆pho81::kanMX6 pRS316-prATG11-yEGFP-hphMX6 pRS315-prPHO81-pho81-D453K-D456K-mCherry-His3MX6 ade2::ADE2	This manuscript
YMG-2145	PJ69-4a pGAD-C1-PHO81 pGBDU-C1	This manuscript
YMG-2146	PJ69-4a pGAD-C1-PHO81 pGBDU_C1-ATG8	This manuscript
YMG-2873	W303 ∆atg1::natMX6 pRS306-prATG8-2yEGFP-ATG8 ade2::ADE2	This manuscript
YMG-2874	W303 ∆atg11::natMX6 pRS306-prATG8-2yEGFP-ATG8 ade2::ADE2	This manuscript
YMG-2875	W303 pRS306-prATG8-2yEGFP-ATG8 ade2::ADE2	This manuscript
YMG-2876	W303 ∆pho81::TRP1 pRS306-prATG8-2yEGFP-ATG8 ade2::ADE2	This manuscript
YMG-2877	W303 ura3::prADH1-OM45-yeGFP-hphMX6 ade2::ADE2	This manuscript
YMG-2878	W303 ∆pho81::TRP1 ura3::prADH1-OM45-yEGFP-hphMX6 ade2::ADE2	This manuscript
YMG-2879	W303 PEX11-yEGFP-CaURA3 ade2::ADE2	This manuscript
YMG-2880	W303 ∆pho81::TRP1 PEX11-yEGFP-CaURA3 ade2::ADE2	This manuscript
YMG-2881	W303 ∆atg36::kanMX6 PEX11-yEGFP-CaURA3 ade2::ADE2	This manuscript
YMG-3001	W303 ∆atg36::kanMX6 ∆pho81::TRP1 PEX11-yEGFP-CaURA3 ade2::ADE2	This manuscript
YMG-3002	W303 ∆atg11::natMX6 PEX11-yEGFP-CaURA3 ade2::ADE2	This manuscript
YMG-3003	W303 ∆atg11::natMX6 ∆pho81::TRP1 PEX11-yEGFP-CaURA3 ade2::ADE2	This manuscript
YMG-3004	W303 ∆atg13::natMX6 PEX11-yEGFP-CaURA3 ade2::ADE2	This manuscript
YMG-3005	W303 ∆atg13::natMX6 ∆pho81::TRP1 PEX11-yEGFP-CaURA3 ade2::ADE2	This manuscript
YMG-3006	W303 ∆npr2::kanMX6 PEX11-yEGFP-CaURA3 ade2::ADE2	This manuscript
YMG-3007	W303 ∆pho81::TRP1 ∆npr2::kanMX6 PEX11-yEGFP-CaURA3 ade2::ADE2	This manuscript
YMG-3008	W303 ∆atg13::natMX6 pRS306-prATG8-2yEGFP-ATG8 ade2::ADE2	This manuscript
YMG-3009	W303 ∆atg13::natMX6 ∆pho81::kanMX6 pRS306-prATG8-2yEGFP-ATG8 ade2::ADE2	This manuscript
YMG-2148	PJ69-4a pGAD-C1 pGBDU-C1	This manuscript
YMG-2150	PJ69-4a pGAD-C1 pGBDU-C1-ATG11	This manuscript
YMG-2145	PJ69-4a pGAD-C1-PHO81 pGBDU-C1	This manuscript
YMG-2147	PJ69-4a pGAD-C1-PHO81 pGBDU-C1-ATG11	This manuscript
YMG-2175	PJ69-4a pGAD-C1-pho81-A(PHO81(aa 410-653)::AKR1(aa 78-276))	This manuscript
	pGBDU-C1-ATG11
YMG-2176	PJ69-4a pGAD-C1-pho81-LA1(PHO81(aa 455-457)::AKR1(aa 103-107)	This manuscript
	pGBDU-C1-ATG11
YMG-2177	PJ69-4a pGAD-C1-pho81-LA2(PHO81(aa 489-505)::AKR1(aa 138-141))	This manuscript
	pGBDU-C1-ATG11
YMG-2178	PJ69-4a pGAD-C1-pho81-LA3(PHO81(aa 536-555)::AKR1(aa 172-174))	This manuscript
	pGBDU-C1-ATG11
YMG-2179	PJ69-4a pGAD-C1- pho81-LA4(PHO81(aa 587-590)::AKR1(aa 205-212))	This manuscript
	pGBDU-C1-ATG11
YMG_2214	PJ69-4a pGAD-C1-pho81-T461A pGBDU-C1-ATG11	This manuscript
YMG_2215	PJ69-4a pGAD-C1-pho81-D453K-D456K pGBDU-C1-ATG11	This manuscript
YMG_2216	PJ69-4a pGAD-C1-pho81-D453K-D456K-T461A pGBDU-C1-ATG11	This manuscript
YMG_2217	PJ69-4a pGAD-C1-pho81-D806K-D808K pGBDU-C1-ATG11	This manuscript
YMG-3010	W303 PEX11-yEGFP-CaURA3 pRS315 ade2::ADE2	This manuscript
YMG-3011	W303 ∆pho81::TRP1 pRS315 PEX11-yEGFP-CaURA3 ade2::ADE2	This manuscript
YMG-3012	W303 ∆pho81::TRP1 pRS315-prPHO81-PHO81-mCherry-His3MX6 PEX11-yEGFP-CaURA3 ade2::ADE2	This manuscript
YMG-3013	W303 ∆pho81::TRP1 pRS315-prPHO81-pho81-D453K-D456K-mCherry-His3MX6 PEX11-yEGFP-CaURA3 ade2::ADE2	This manuscript
YMG-3014	W303 ∆pho81::TRP1 pRS315-prPHO81-pho81-T461A-mCherry-His3MX6 PEX11-yEGFP-CaURA3 ade2::ADE2	This manuscript
YMG-3015	W303 ∆pho81::TRP1 pRS315-prPHO81-pho81-D453K-D456K-T461A-mCherry-His3MX6 PEX11-yEGFP-CaURA3 ade2::ADE	This manuscript
YMG-3016	W303 ∆pho81::TRP1 pRS315-prPHO81-pho81(aa173-1178)-mCherry-His3MX6 (pho81∆SPX) PEX11-yEGFP-CaURA3 ade2::ADE2	This manuscript
YMG-3017	W303 ∆pho81::TRP1 pRS315-prPHO81-pho81-Y24A-K28A-K154A-mCherry-His3MX6 PEX11-yEGFP-CaURA3 ade2::ADE2	This manuscript
YMG-3018	W303 ∆atg13::natMX6 ∆pho81::TRP1 pRS315 PEX11-yEGFP-CaURA3 ade2::ADE2	This manuscript
YMG-3019	W303 ∆atg13::natMX6 ∆pho81::TRP1 pRS315-prPHO81-PHO81-mCherry-His3MX6 PEX11-yEGFP-CaURA3 ade2::ADE2	This manuscript
YMG-3020	W303 ∆atg13::natMX6 ∆pho81::TRP1 pRS315-prPHO81-pho81-D453K-D456K-T461A-mCherry-His3MX6 PEX11-yEGFP-CaURA3 ade2::ADE2	This manuscript
YMG-3021	W303 pRS315-prPHO81-PHO81-mCherry-His3MX6 pRS316 ∆atg8::GFP-natMX6 ade2::ADE2	This manuscript
YMG-3022	W303 ∆pho81::kanMX6 pRS316-prATG11-yEGFP-ATG11-hphMX6 pRS315-prPHO81-PHO81-mCherry-His3MX6 ade2::ADE2	This manuscript
YMG-3023	W303 ∆pho81::kanMX6 pRS316-prATG11-yEGFP-ATG11-hphMX6 pRS315-prPHO81-pho81-D453K-D456K-mCherry-His3Mx6 ade2::ADE2	This manuscript
YMG-3024	W303 ∆pho81::TRP1 pRS316-prATG11-yEGFP-ATG11-hphMX6 pRS315-prPHO81-pho81(aa 173-1178)-mCherry-His3MX6 (pho81∆SPX) ade2::ADE2	This manuscript
YMG-3025	W303 ∆pho81::TRP1 pRS316-prATG11-yEGFP-ATG11-hphMX6 pRS315-prPHO81-pho81-Y24A-K28A-K154A-mCherry-His3MX6 ade2::ADE2	This manuscript
YMG-3026	W303 ∆atg13::natMX6 ∆pho81::TRP1 pRS315-prPHO81-pho81(aa173-1178)-mCherry-His3MX6 (pho81∆SPX) PEX11-yEGFP-CaURA3 ade2::ADE2	This manuscript
YMG-3027	W303 ∆atg13::natMx6 ∆pho81::TRP1 pRS315-prPHO81-pho81-Y24A-K28A-K154A-mCherry-His3MX6 PEX11-yEGFP-CaURA3 ade2::ADE2	This manuscript
YMG-3028	W303 ∆pho4::kanMX6 PEX11-yEGFP-CaURA3 pRS315 ade2::ADE2	This manuscript
YMG-3029	W303 ∆pho4::kanMx6 ∆pho81::TRP1 PEX11-yEGFP-CaURA3 pRS315 ade2::ADE2	This manuscript
YMG-3030	W303 ∆pho4::kanMX6 ∆pho81::TRP1 pRS315-prPHO81-PHO81-mCherry-His3MX6 PEX11-yEGFP-CaURA3 ade2::ADE2	This manuscript
YMG-3031	W303 ∆pho4::kanMx6 ∆pho81::TRP1 pRS315-prPHO81-pho81-D453K-D456K-mCherry-His3MX6 PEX11-yEGFP-CaURA3 ade2::ADE2	This manuscript
YMG-3032	W303 ∆pho4::kanMX6 ∆pho81::TRP1 pRS315-prPHO81-pho81(aa173-1178)-mCherry-His3MX6 (pho81∆SPX) PEX11-yEGFP-CaURA3 ade2::ADE2	This manuscript
YMG-3033	W303 ∆pho4::kanMx6 ∆pho81::TRP1 pRS315-prPHO81-pho81-Y24A-K28A-K154A-mCherry-his3MX6 PEX11-yEGFP-CaURA3 ade2::ADE2	This manuscript
YMG-3034	W303 ∆pho81::TRP1pRS315-prADH1-PHO81-mCherry-His3MX6	This manuscript
YMG-3035	W303 ∆pho91::TRP1 PEX11-yEGFP-CaURA3 ade2::ADE2	This manuscript
YMG-3036	W303 ∆pho4::kanMX6 PEX11-yEGFP-CaURA3 ade2::ADE2	This manuscript
YMG-3037	W303 ∆pho4::kanMX6 ∆pho81::TRP1 PEX11-yEGFP-CaURA3 ade2::ADE2	This manuscript
YMG-3038	W303 ∆pho81::TRP1 pRS315-prADH1-PHO81-mCherry-His3MX6 PEX11-yEGFP-CaURA3 ade2::ADE2	This manuscript
YMG-3039	W303 ∆pho81::TRP1 pRS315-prADH1-pho81-A(PHO81(aa410-653)::AKR1(aa78-276))-mCherry-His3MX6 pRS306-prATG8-2yEGFP-ATG8 ade2::ADE2	This manuscript
YMG-3040	W303 ∆pho81::TRP1 pRS315-prADH1-pho81-LA1(PHO81(aa455-457)::AKR1(aa103-107) -mCherry-His3MX6 pRS306-prATG8-2yEGFP-ATG8 ade2::ADE2	This manuscript
YMG-3041	W303 ∆pho81::TRP1 pRS315-prADH1-pho81-LA2(PHO81(aa489-505)::AKR1(aa138-141))-mCherry-His3MX6 pRS306-prATG8-2yEGFP-ATG8 ade2::ADE2	This manuscript
YMG-3042	W303 ∆pho81::TRP1 pRS315-prADH1-pho81-LA3(PHO81(aa536-555)::AKR1(aa172-174))-mCherry-His3MX6 pRS306-prATG8-2yEGFP-ATG8 ade2::ADE2	This manuscript
YMG-3043	W303 ∆pho81::TRP1 pRS315-prADH1-pho81-LA4 LA4 (PHO81(aa587-590)::AKR1(aa205-212))-mCherry-His3MX6 pRS306-prATG8-2yEGFP-ATG8 ade2::ADE2	This manuscript
YMG-3044	W303 pRS315-prADH1-yEGFP-yEGFP	This manuscript
YMG-3045	W303 ∆pho81::natMX6 pRS315-prADH1-yEGFP-yEGFP	This manuscript
YMG-3046	W303 ∆npr2::kanMX6 PEX11-yEGFP-CaURA3 ade2::ADE2	This manuscript
YMG-3047	W303 ∆pho81::TRP1 ∆npr2::kanMX6 PEX11-yEGFP-CaURA3 ade2::ADE2	This manuscript
YMG-3048	W303 ∆pex3::kanMX6 PEX11-yEGFP-CaURA3 ade2::ADE2	This manuscript
YMG-3049	W303 ∆pho81::TRP1 ∆pex3::kanMX6 PEX11-yEGFP-CaURA3 ade2::ADE2	This manuscript
YMG-3050	W303 PHO81-yEGFP-CaURA3 ATG1-mCherry-His3MX6 pRS315-prADH1-BFP-eSKL ade2::ADE2	This manuscript
YMG-3051	W303 ∆atg11::natMX6 PHO81-yEGFP-CaURA3 ATG1-mCherry-His3MX6 pRS315-prADH1-BFP-eSKL ade2::ADE2	This manuscript
YMG-3052	W303 ∆atg13::natMX6 PHO81-yEGFP-CaURA3 ATG1-mCherry-His3MX6 pRS315-prADH1-BFP-eSKL ade2::ADE2	This manuscript
YMG-3053	W303 ∆atg36::natMX6 PHO81-yEGFP-CaURA3 ATG1-mCherry-His3MX6 pRS315-prADH1-BFP-eSKL ade2::ADE2	This manuscript
YMG-3054	W303 PHO81-yEGFP-CaURA3 ATG1-mCherry-His3MX6 ade2::ADE2	This manuscript
YMG-3055	W303 pho81(aa173-1178)-yEGFP-CaURA3 (pho81∆SPX) ATG1-mCherry-His3MX6 ade2::ADE2	This manuscript
YMG-3056	W303 pho81-Y24A-K28A-K154A-yEGFP-CaURA3 ATG1-mCherry-His3MX6 ade2::ADE2	This manuscript
YMG-3058	W303 pRS306-prATG8-2yEGFP-ATG8 pRS315	This manuscript
YMG-3059	W303 pRS306-prATG8-2yEGFP-ATG8 pRS315-prADH1-PHO81-mCherry-His3MX6	This manuscript
YMG-3060	W303 ∆atg11::natMX6 pRS306-prATG8-2yEGFP-ATG8 pRS315	This manuscript
YMG-3061	W303 ∆atg11::natMX6 pRS306-prATG8-2yEGFP-ATG8 pRS315-prADH1-PHO81-mCherry-His3MX6	This manuscript
YMG-3062	W303 ∆atg13::natMX6 pRS306-prATG8-2yEGFP-ATG8 pRS315	This manuscript
YMG-3063	W303 ∆atg13::natMX6 pRS306-prATG8-2yEGFP-ATG8 pRS315-prADH1-PHO81-mCherry-His3MX6	This manuscript
YMG-3057	W303 PEX11-yEGFP-CaURA3 pRS315-prADH1-KCS1 ade2::ADE2	This manuscript
YMG-3064	W303 ∆atg11::natMX6 PEX11-yEGFP-CaURA3 ade2::ADE2	This manuscript
	pRS315-prATG11-ATG11-3HA-His3MX6
YMG-3065	W303 ∆atg11::natMX6 PEX11-yEGFP-CaURA3 ade2::ADE2	This manuscript
	pRS315-prATG11-atg11-S121A-S613A-S935A-3HA-His3MX6
YMG-3066	W303 ∆atg11::natMX6 ∆pho81::TRP1 PEX11-yEGFP-CaURA3 ade2::ADE2	This manuscript
	pRS315-prATG11-ATG11-3HA-His3MX6
YMG-3067	W303 ∆atg11::natMX6 ∆pho81::TRP1 PEX11-yEGFP-CaURA3 ade2::ADE2	This manuscript
	pRS315-prATG11-atg11-S121A-S613A-S935A-3HA-His3MX6

## Sheet: Supplementary table 2
Fig.5f	GFP-Atg11/CTRL			GFP-Atg11/CTRL
	with Pho81 expression			with Pho81DD expression
Gene name	adj. P Value	log2 FC	significant	adj. P Value	log2 FC	significant
PHO81	9.39e-06	5.949	+	0.00296	-2.92	+
ATG1	3.1e-05	9.67	+	0.000112	10.178	+
ATG9	4.27e-05	6.121	+	0.000527	5.303	+
ATG11	3.57e-06	16.787	+	1.05e-05	17.041	+
ATG13	2.24e-05	8.413	+	0.000174	7.92	+
ATG17	8.37e-06	12.446	+	3.35e-05	12.572	+
ATG19	1.35e-05	11.34	+	4.5e-05	12.261	+
ATG29	5.56e-06	11.788	+	2.34e-05	11.731	+
ATG31	9.39e-06	11.782	+	4.5e-05	11.827	+
ATG32	0.00368	1.791	+	0.353	-0.536
ATG34	8.98e-06	9.874	+	0.000422	6.563	+
ATG36	0.000245	3.337	+	0.00406	2.682	+
Fig. 6c	GFP-Atg11/CTRL			GFP-Atg11/CTRL			GFP-Atg11/CTRL
	with Pho81 expression			with Pho81∆SPX expression			with Pho81YKK expression
Gene name	adj. P Value	log2FC	significant	adj. P Value	log2FC	significant	adj. P Value	log2FC	significant
PHO81	1.35e-07	4.786	+	2.97e-08	5.568	+	2.38e-08	5.671	+
ATG1	5.85e-11	9.157	+	5.9e-11	9.15	+	8.32e-11	8.902	+
ATG11	1.81e-15	16.112	+	1.95e-15	16.023	+	2.61e-15	15.653	+
ATG13	0.14	1.822		0.0224	3.132	+	0.0764	2.047
ATG17	2.79e-08	8.35	+	4.16e-09	10.044	+	2.53e-08	8.472	+
ATG19	1.02e-12	9.932	+	3.8e-12	8.942	+	1.8e-12	9.493	+
ATG29	2.7e-09	10.248	+	3.08e-09	10.163	+	3.2e-09	10.131	+
ATG31	6.31e-12	10.225	+	5.56e-12	10.329	+	1.23e-11	9.694	+
ATG34	0.315	1.258		0.00261	4.62	+	0.237	1.342

## Sheet: Supplementary table 3
Primer name	Primer sequence
Adh1pr_BFP_fw	CAAGCATACAATCAACTATCTCATATACAATGagcgagctgattaaggagaacatgcac
Adh1pr_BFP_rev	gtgcatgttctccttaatcagctcgctCATTGTATATGAGATAGTTGATTGTATGCTTG
Adh1pr_Kcs1_fw	CAAGCATACAATCAACTATCTCATATACAATGGATACCTCTCACGAAATTCATGATAAAATAC
Adh1pr_Kcs1_rev	GTATTTTATCATGAATTTCGTGAGAGGTATCCATTGTATATGAGATAGTTGATTGTATGCTTG
Adh1pr_Pho81_fw	CAATCAACTATCTCATATACAATGAAATTCGGCAAGTATTTG
Adh1pr_Pho81_rev_new	CTGCCTGGCTTCCAAATACTTGCCGAATTTCATTGTATATGAGATAGTTGATTGTATGCTTG
Adh1ter_link_His3Mx6_rev	CGGGTGACCCGGCGGGGACGAGGCAAGCTAAACAGATCTGCCGGTAGAGGTGTGGTCAATAAG
Adh1term_Seq_rev	GTTTTAAAACCTAAGAGTCAC
AnkofAKR1_Pho81_fw	GGTGCAGATTTTTTCCAAAAAGACAACGGCCATTCGCCAC
AnkofAKR1_Pho81_rev	GTGGCGAATGGCCGTTGTCTTTTTGGAAAAAATCTGCACC
Atg1_Tefpr_fw	GAAGATGAACCACCAAAATTAAGCCGGGTCACCCGGCCAGCGACATGGAGGCCCAGAATAC
Atg1_Tefpr_rev	GTATTCTGGGCCTCCATGTCGCTGGCCGGGTGACCCGGCTTAATTTTGGTGGTTCATCTTC
Atg11_Adh1term_fw	GTTTCATACCAGGGAGTTTGAggcgcgccacttctaaataagcgaatttcttatgatttatg
Atg11_Adh1term_rev	cataagaaattcgcttatttagaagtggcgcgccTCAAACTCCCTGGTATGAAACC
Atg11pr_linkGFP_fw	GTTCGGAAAGTACTTCTTTTATTTTCTTTTATACATCggtgacggtgctggtttaattaac
Atg11pr_linkGFP_rev	cttcacctttagacatgttaattaaaccagcaccgtcaccGATGTATAAAAGAAAATAAAAG
Atg36_pGAD_rev	GAAGTGAACTTGCGGGGTTTTTCAGTATCTACGATTCATCTACCATTCTCTGTCCAAAAAC
Atg36_Tefpr_KO_fw	GCTTAAAATACTAAAATTTGGTGGTCAGTACAGCTCATTAgacatggaggcccagaatac
Atg8_pGAD_rev	GAAGTGAACTTGCGGGGTTTTTCAGTATCTACGATTCATCTACCTGCCAAATGTATTTTC
BFP_eSKL_Adh1term_Fw	acctccctagcaaactggggcacaagcttaatcttgggagaggcgggagaagaAGCAAGCTGTAGGCGAATTTCTTATGATTTATG
BFP_eSKL_Adh1term_rev	CATAAATCATAAGAAATTCGCCTACAGCTTGCTtcttctcccgcctctcccaagattaagcttgtgccccagtttgctagggaggt
Gal4AD_Atg36_fw	CTATTCGATGATGAAGATACCCCACCAAACCCAAAAAAAGAGATGGCATCTGTGAACAATTAC
Gal4AD_Atg8_fw	CTATTCGATGATGAAGATACCCCACCAAACCCAAAAAAAGAGATGAAGTCTACATTTAAGTCTG
genAtg1_3xGFP_fw	GTATATTTAGAAAAGCTATTATATGATCGTG
genAtg1_Linker_fw	CAGGTTGAAAATATTGAGGCAGAAGATGAACCACCAAAATggtgacggtgctggtttaattaac
genAtg11_3xGFP_fw	CGTTAATTCTGTCGGGTCTATGTCGTCTTC
genAtg11_Linker_fw	GTTTCAGGTCACTGCGGTTGTGGTTTCATACCAGGGAGTTggtgacggtgctggtttaattaac
GenPho81_LinkGFP_fw	GCGGGATCTACTACGCTTGTGAGTTGCTTTTTGAGAATAATATTGATATGggtgacggtgctggttta
genPho81_Tefpr_fw	GAATAACCCTTTGGAGGCAACATAGATAGATAAACGTGCAgacatggaggcccagaatac
GFP_Atg11_fw	gtattacccatggtatggatgaattgtacaaaGGATCCATGGCAGACGCTGATGAATATAG
GFP_Atg11_rev	GTAGGTGCAGTGCTATATTCATCAGCGTCTGCCATGGATCCtttgtacaattcatccatac
KCS1_pRS316_rev	GAATTAACCCTCACTAAAGGGAACAAAAGCTGTCAATCACTAACTTGAGCATCGTCATTGTATC
Kcs1_Tefpr_KO_fw_2	CTGTCTTCTCAAATCTTTTTTTTATTTTTTGTATATATAAAACTAAAGCTAAAAGACTGACATGGAGGCCCAGAATAC
Link_mCherry_fw	ggtgacggtgctggtttaattaacatggtttcaaaaggtgaag
Link_Tefpr_fw	CGTCCCCGCCGGGTCACCCGGCCAGCGACATGGAGGCCCAGAATAC
Loop1AKR1_Pho81_fw	GATCCCGACGGTGACTCTACGGATTCTAAGACACCCTTGGTTTTG
Loop1AKR1_Pho81_rev	gaatcCGTAGAGTCACCGTCGGGATCAACGTCCTCTAAAAGATTG
Loop2AKR1_Pho81_fw	CATCACCCAGGGCTGGTGCTGTCCAGTTCGATCCTTTAAATG
Loop2AKR1_Pho81_rev	GAACTGGACAGCACCAGCCCTGGGTGATGCGTTCGCACC
Loop3AKR1_Pho81_fw	GCAAAATGCTACCGATGACACAGGTTTATGCACTCTTCATATAG
Loop3AKR1_Pho81_rev	CCTGTGTCATCGGTAGCATTTTGCTTACTCCGAATTTC
Loop4AKR1_Pho81_fw	GAATTAGATATAGATTGCCGAGACCCAAATAAATGGACGCCCATTTTTTAC
Loop4AKR1_Pho81_rev	CATTTATTTGGGTCTCGGCAATCTATATCTAATTCGTTGGGATCCGCCC
mCherry_Adh1term_rev	CGCTTATTTAGAAGTGGttatttatataattcatccatac
mCherry_link_Adh1term_fw	gatgaattatataaataaCCACTTCTAAATAAGCGAATTTCTTATGATTTATG
Npr2_Tefpr_KO_fw	AAGCGACTTTCTTTCTCTACTAAAGGGAGACATGGAGGCCCAGAATACCCTCCTTGACAG
Pex3_Tefpr_KO_fw	CGAAACAAGGAGGCAAACCACTAAAAGGGACATGGAGGCCCAGAATACCCTCCTTGACAG
pGBDU_Atg11_fw	GAGTAGTAACAAAGGTCAAAGACAGTTGACTGTATCGATGGCAGACGCTGATGAATATAG
pGBDU_Atg8_fw	GAAGAGAGTAGTAACAAAGGTCAAAGACAGTTGACTGTATCGATGAAGTCTACATTTAAGTCTG
Pho4_gen_CTRL_rev	GTGTTCTTGAAATGTTCTCTC
Pho4_Tefprom_KO_fw	GGAGACAGAACAAGAGTAGCAGAAAGTCGACATGGAGGCCCAGAATACCCTCCTTGACAG
Pho4_Tefterm_Ko_rev	GTCCGATATGCCCGGAACGTGCTTCCCATTGGTGCACGGCAGTATAGCGACCAGCATTCACATAC
Pho81_AnkofAKR1_fw	CTTTAACAACATCAAAGTTATCTCATACCGCTTGCCAAAGAG
Pho81_AnkofARK1_rev	CTCTTTGGCAAGCGGTATGAGATAACTTTGATGTTGTTAAAG
Pho81_CTRL_rev	CAGCTTTATTTTCTTGCAGTC
Pho81_D453KD456K_fw	CACCAATCTTTTAGAGGACGTTAAGCCCATTAAGAGTGATTCTAAGACACCCTTGGTTTTG
Pho81_D453KD456K_rev	CAAAACCAAGGGTGTCTTAGAATCACTCTTAATGGGCTTAACGTCCTCTAAAAGATTGGTG
Pho81_D453KD456KT461A_fw	CAATCTTTTAGAGGACGTTAAGCCCATTAAGAGTGATTCTAAGGCACCCTTGGTTTTGGCTATCAC
Pho81_D453KD456KT461A_rev	GTGATAGCCAAAACCAAGGGTGCCTTAGAATCACTCTTAATGGGCTTAACGTCCTCTAAAAGATTG
Pho81_D806KE808K_fw	CCAAGTAGATTCAATCGACGATTTTTCAATGAAGTTCAAGATATTTCCTTCATTTGGCAC
Pho81_D806KE808K_rev	CAATTATCCTTGTGCCAAATGAAGGAAATATCTTGAACTTCATTGAAAAATCGTCGATTG
Pho81_K154A_fw_new2	GCTCTGAAGGCTTGGGACAAGAGATCTCAATCTCACGATAAAG
Pho81_K154A_rev_new	CTTTATCGTGAGATTGAGATCTCTTGTCCCAAGCCTTCAGAGC
Pho81_linker_rev	gttaattaaaccagcaccgtcaccCATATCAATATTATTCTCAAAAAG
Pho81_T461A_fw	CATTGATAGTGATTCTAAGGCACCCTTGGTTTTGGCTATCACTAACAACCACATAGATGTTG
Pho81_T461A_rev	CAACATCTATGTGGTTGTTAGTGATAGCCAAAACCAAGGGTGCCTTAGAATCACTATCAATG
Pho81_Y24A_K28A_fw_new2	CAACAGCCATTTTATTGATGCTAAGGCTCTAGCTAAACTTATCAAACAATTGGCCATTCC
Pho81_Y24A_K28A_rev	GAATGGCCAATTGTTTGATAAGTTTAGCTAGAGCCTTAGCATCAATAAAATGGCTGTTGTAC
Pho81pr_check_fw	GAGAGGTACAGGTGTTATGG
Pho81pr_Pho81dSPX_fw	GAATAACCCTTTGGAGGCAACATAGATAGATAAACGTGCAATGTCCATTCAACCAATTTTTAC
Pho81pr_Pho81dSPX_rev	GTGGCCCATCTCTGGTAAAAATTGGTTGAATGGACATTGCACGTTTATCTATCTATG
Pho81pr_Trp_Ko	GAATAACCCTTTGGAGGCAACATAGATAGATAAACGTGCAAACGACATTACTATATATATAATATAG
pRS315_Adh1pr_fw_new	GGCCAGTGAATTGTAATACGACTCACTATAGGGCGAATTGGGGTGTACAATATGGACTTCCTC
pRS315_Pho81pr_fw	GGCCAGTGAATTGTAATACGACTCACTATAGGGCGAATTGCTAAGTCAGTTAACCATCTTTATC
pRS316_Atg11pr_fw	CGGCCAGTGAATTGTAATACGACTCACTATAGGGCGAATTGTCTATGGCAATTTCCACTAG
Tefter_genAtg1_rev	CAGGTCATTTGTACTTAATAAGAAAACCATATTATGCATCACcagtatagcgaccagcattc
TefTer_genAtg11_rev	CATAATTAAAATCTTGTCATTTGTGACAAACGTTTAGCACTGTcagtatagcgaccagcattc
Tefter_pRS315_rev	CAAGCTCGGAATTAACCCTCACTAAAGGGAACAAAAGCTGCAGTATAGCGACCAGCATTC
Tefterm_Atg36_KO_rev	GTTCGGACAACGTTTTAGAATGAGGGTATCTAACTTTCTTcagtatagcgaccagcattc
Tefterm_genAtg11Term_rev	ATAATTAAAATCTTGTCATTTGTGACAAACGTTTAGCACTGTCAGTATAGCGACCAGCATTCAC
Tefterm_genAtg1Term_rev	GGTCATTTGTACTTAATAAGAAAACCATATTATGCATCACCAGTATAGCGACCAGCATTCAC
Tefterm_genPho81_rev_new	CCTAAATAATGTATAAGATTTCAAAACTACATATTACAGAACTcagtatagcgaccagcattc
Tefterm_Npr2_KO_rev	CATTTTGATGGACAATGAATTTCTCTAATTTTAACCAGTATAGCGACCAGCATTCAC
Tefterm_Pex3_Ko_rev	ATATATATTCTGGTGTGAGTGTCAGTACTTATTCAGAGACAGTATAGCGACCAGCATTCA
Tefterm_Pho81Term_rev	CTAAATAATGTATAAGATTTCAAAACTACATATTACAGCAGTATAGCGACCAGCATTC
Trp1_Pho81Term_KO	CTAAATAATGTATAAGATTTCAAAACTACATATTACAGAACTCTATTTCTTAGCATTTTTGAC
pRS31X-prATG11-f	GGCCAGTGAATTGTAATACGACTCACTATAGGGCGAATTG TCTATGGCAATTTCCACTAG
pRS31X-TEFter-r	CAAGCTCGGAATTAACCCTCACTAAAGGGAACAAAAGCTG CAGTATAGCGACCAGCATTC
ATG11-F2	GTTTCAGGTCACTGCGGTTGTGGTTTCATACCAGGGAGTT CGGATCCCCGGGTTAATTAA
ATG11-FL-r	AACTCCCTGGTATGAAACCAC
atg11-S121A-f	GATTCTAATCCCATGAACgCCCCTAATTCCAACGACTTGAC
atg11-S121A-r	GTCAAGTCGTTGGAATTAGGGGcGTTCATGGGATTAGAATC
atg11-S613A-f	GTTCTAATGGCAATAGCATTgCCCCTGAAGGGTCTATTGCCTTG
atg11-S613A-r	CAAGGCAATAGACCCTTCAGGGGcAATGCTATTGCCATTAGAAC
atg11-S935A-f	GTAATATACTGGATGAAgcCACACAAATGCTGGACGCACATG
atg11-S935A-r	CATGTGCGTCCAGCATTTGTGTGgcTTCATCCAGTATATTAC
ATG11-pRS31X-r	CAAGCTCGGAATTAACCCTCACTAAAGGGAACAAAAGCTG TTCTTATGTGGCTCATCAGG
