# Supplementary material for: A metabolite sensor subunit of the Atg1/ULK complex regulates selective autophagy
Source: Nat Cell Biol. 2024 Feb 5;26(3):366–77. doi: 10.1038/s41556-024-01348-4 (PMC10940145; doi:10.1038/s41556-024-01348-4)
Supplement: Supplementary file 5 — Statistical source data. [file 41556_2024_1348_MOESM5_ESM.xlsx]

## Sheet: Fig. 1b
2GFP-Atg8 Turnover	24h N-S				24h Pi-S
WT	1	1	1	1	1	1	1	1
∆atg1	0.042957	0.026178	0.008543	0.055735	0.022966	0.0247024	0.00645484	0.0130053
∆atg11	0.804025	0.908307	0.999428	1.10143	0.897389	0.791851	0.584263	0.497346
∆atg13	0.157367	0.165053	0.09967	0.070655	0.515226	0.48815	0.519357	0.409376
∆atg17	0.106621	0.295312	0.129026	0.082153	0.957868	0.755778	0.634064	0.447207
∆atg29	1.02508	1.05774	0.789864	0.623439	0.943289	0.834123	0.566789	0.736171
∆atg31	0.779347	0.926395	0.733273	0.586517	1.01373	0.774526	0.473642	0.767235
∆atg11∆atg13	0.016994	0.030188	0.009196	0.008207	0.0213205	0.0274256	0.0471387	0.0227189
∆atg11∆atg17	0.021962	0.02756	0.015575	0.010935	0.0353225	0.0169118	0.00214243	0.0292282
∆atg13∆atg17∆atg29∆atg31	0.03261	0.061285	0.021214	0.030142	0.651665	0.475837	0.233678	0.37699
ANOVA resluts
Within each column, compare rows (simple effects within columns)
Number of families	2
Number of comparisons per family	45
Alpha	0.05
Tukey's multiple comparisons test	Mean Diff.	95.00% CI of diff.	Significant?	Summary	Adjusted P Value
24h N-S
WT vs. ∆atg1	0.9666	0.6926 to 1.241	Yes	****	<0.0001
WT vs. ∆atg11	0.0467	-0.2273 to 0.3207	No	ns	>0.9999
WT vs. ∆atg13	0.8768	0.6028 to 1.151	Yes	****	<0.0001
WT vs. ?atg17	0.8467	0.5727 to 1.121	Yes	****	<0.0001
WT vs. ∆atg29	0.126	-0.1481 to 0.4000	No	ns	0.8828
WT vs. ∆atg31	0.2436	-0.03041 to 0.5176	No	ns	0.1224
WT vs. ∆atg11∆atg13	0.9839	0.7098 to 1.258	Yes	****	<0.0001
WT vs. ∆atg11∆atg17	0.981	0.7070 to 1.255	Yes	****	<0.0001
WT vs. ∆atg13∆atg17∆atg29∆atg31	0.9637	0.6897 to 1.238	Yes	****	<0.0001
∆atg1 vs. ∆atg11	-0.9199	-1.194 to -0.6459	Yes	****	<0.0001
∆atg1 vs. ∆atg13	-0.08983	-0.3639 to 0.1842	No	ns	0.9852
∆atg1 vs. ?atg17	-0.1199	-0.3940 to 0.1541	No	ns	0.91
∆atg1 vs. ∆atg29	-0.8407	-1.115 to -0.5666	Yes	****	<0.0001
∆atg1 vs. ∆atg31	-0.723	-0.9971 to -0.4490	Yes	****	<0.0001
∆atg1 vs. ∆atg11∆atg13	0.01721	-0.2568 to 0.2912	No	ns	>0.9999
∆atg1 vs. ∆atg11∆atg17	0.01435	-0.2597 to 0.2884	No	ns	>0.9999
∆atg1 vs. ∆atg13∆atg17∆atg29∆atg31	-0.00296	-0.2770 to 0.2711	No	ns	>0.9999
∆atg11 vs. ∆atg13	0.8301	0.5561 to 1.104	Yes	****	<0.0001
∆atg11 vs. ?atg17	0.8	0.5260 to 1.074	Yes	****	<0.0001
∆atg11 vs. ∆atg29	0.07927	-0.1948 to 0.3533	No	ns	0.9939
∆atg11 vs. ∆atg31	0.1969	-0.07711 to 0.4709	No	ns	0.3672
∆atg11 vs. ∆atg11∆atg13	0.9372	0.6631 to 1.211	Yes	****	<0.0001
∆atg11 vs. ∆atg11∆atg17	0.9343	0.6603 to 1.208	Yes	****	<0.0001
∆atg11 vs. ∆atg13∆atg17∆atg29∆atg31	0.917	0.6430 to 1.191	Yes	****	<0.0001
∆atg13 vs. ?atg17	-0.03009	-0.3041 to 0.2439	No	ns	>0.9999
∆atg13 vs. ∆atg29	-0.7508	-1.025 to -0.4768	Yes	****	<0.0001
∆atg13 vs. ∆atg31	-0.6332	-0.9072 to -0.3592	Yes	****	<0.0001
∆atg13 vs. ∆atg11∆atg13	0.107	-0.1670 to 0.3811	No	ns	0.9536
∆atg13 vs. ∆atg11∆atg17	0.1042	-0.1699 to 0.3782	No	ns	0.9608
∆atg13 vs. ∆atg13∆atg17∆atg29∆atg31	0.08687	-0.1872 to 0.3609	No	ns	0.9882
?atg17 vs. ∆atg29	-0.7208	-0.9948 to -0.4467	Yes	****	<0.0001
?atg17 vs. ∆atg31	-0.6031	-0.8771 to -0.3291	Yes	****	<0.0001
?atg17 vs. ∆atg11∆atg13	0.1371	-0.1369 to 0.4112	No	ns	0.8209
?atg17 vs. ∆atg11∆atg17	0.1343	-0.1398 to 0.4083	No	ns	0.8381
?atg17 vs. ∆atg13∆atg17∆atg29∆atg31	0.117	-0.1571 to 0.3910	No	ns	0.9218
∆atg29 vs. ∆atg31	0.1176	-0.1564 to 0.3917	No	ns	0.9192
∆atg29 vs. ∆atg11∆atg13	0.8579	0.5839 to 1.132	Yes	****	<0.0001
∆atg29 vs. ∆atg11∆atg17	0.855	0.5810 to 1.129	Yes	****	<0.0001
∆atg29 vs. ∆atg13∆atg17∆atg29∆atg31	0.8377	0.5637 to 1.112	Yes	****	<0.0001
∆atg31 vs. ∆atg11∆atg13	0.7402	0.4662 to 1.014	Yes	****	<0.0001
∆atg31 vs. ∆atg11∆atg17	0.7374	0.4633 to 1.011	Yes	****	<0.0001
∆atg31 vs. ∆atg13∆atg17∆atg29∆atg31	0.7201	0.4460 to 0.9941	Yes	****	<0.0001
∆atg11∆atg13 vs. ∆atg11∆atg17	-0.002862	-0.2769 to 0.2712	No	ns	>0.9999
∆atg11∆atg13 vs. ∆atg13∆atg17∆atg29∆atg31	-0.02017	-0.2942 to 0.2539	No	ns	>0.9999
∆atg11∆atg17 vs. ∆atg13∆atg17∆atg29∆atg31	-0.0173	-0.2913 to 0.2567	No	ns	>0.9999
24h Pi-S
WT vs. ∆atg1	0.9832	0.7092 to 1.257	Yes	****	<0.0001
WT vs. ∆atg11	0.3073	0.03326 to 0.5813	Yes	*	0.0165
WT vs. ∆atg13	0.517	0.2429 to 0.7910	Yes	****	<0.0001
WT vs. ?atg17	0.3013	0.02724 to 0.5753	Yes	*	0.0203
WT vs. ∆atg29	0.2299	-0.04412 to 0.5039	No	ns	0.1755
WT vs. ∆atg31	0.2427	-0.03131 to 0.5167	No	ns	0.1255
WT vs. ∆atg11∆atg13	0.9703	0.6963 to 1.244	Yes	****	<0.0001
WT vs. ∆atg11∆atg17	0.9791	0.7051 to 1.253	Yes	****	<0.0001
WT vs. ∆atg13∆atg17∆atg29∆atg31	0.5655	0.2914 to 0.8395	Yes	****	<0.0001
∆atg1 vs. ∆atg11	-0.6759	-0.9500 to -0.4019	Yes	****	<0.0001
∆atg1 vs. ∆atg13	-0.4662	-0.7403 to -0.1922	Yes	****	<0.0001
∆atg1 vs. ?atg17	-0.6819	-0.9560 to -0.4079	Yes	****	<0.0001
∆atg1 vs. ∆atg29	-0.7533	-1.027 to -0.4793	Yes	****	<0.0001
∆atg1 vs. ∆atg31	-0.7405	-1.015 to -0.4665	Yes	****	<0.0001
∆atg1 vs. ∆atg11∆atg13	-0.01287	-0.2869 to 0.2612	No	ns	>0.9999
∆atg1 vs. ∆atg11∆atg17	-0.004119	-0.2781 to 0.2699	No	ns	>0.9999
∆atg1 vs. ∆atg13∆atg17∆atg29∆atg31	-0.4178	-0.6918 to -0.1437	Yes	***	0.0002
∆atg11 vs. ∆atg13	0.2097	-0.06435 to 0.4837	No	ns	0.2823
∆atg11 vs. ?atg17	-0.006017	-0.2800 to 0.2680	No	ns	>0.9999
∆atg11 vs. ∆atg29	-0.07738	-0.3514 to 0.1966	No	ns	0.9949
∆atg11 vs. ∆atg31	-0.06457	-0.3386 to 0.2095	No	ns	0.9987
∆atg11 vs. ∆atg11∆atg13	0.6631	0.3890 to 0.9371	Yes	****	<0.0001
∆atg11 vs. ∆atg11∆atg17	0.6718	0.3978 to 0.9458	Yes	****	<0.0001
∆atg11 vs. ∆atg13∆atg17∆atg29∆atg31	0.2582	-0.01586 to 0.5322	No	ns	0.081
∆atg13 vs. ?atg17	-0.2157	-0.4897 to 0.05833	No	ns	0.2469
∆atg13 vs. ∆atg29	-0.2871	-0.5611 to -0.01304	Yes	*	0.0328
∆atg13 vs. ∆atg31	-0.2743	-0.5483 to -0.0002267	Yes	*	0.0496
∆atg13 vs. ∆atg11∆atg13	0.4534	0.1793 to 0.7274	Yes	****	<0.0001
∆atg13 vs. ∆atg11∆atg17	0.4621	0.1881 to 0.7362	Yes	****	<0.0001
∆atg13 vs. ∆atg13∆atg17∆atg29∆atg31	0.04848	-0.2255 to 0.3225	No	ns	0.9999
?atg17 vs. ∆atg29	-0.07136	-0.3454 to 0.2027	No	ns	0.9972
?atg17 vs. ∆atg31	-0.05855	-0.3326 to 0.2155	No	ns	0.9994
?atg17 vs. ∆atg11∆atg13	0.6691	0.3950 to 0.9431	Yes	****	<0.0001
?atg17 vs. ∆atg11∆atg17	0.6778	0.4038 to 0.9519	Yes	****	<0.0001
?atg17 vs. ∆atg13∆atg17∆atg29∆atg31	0.2642	-0.009843 to 0.5382	No	ns	0.0677
∆atg29 vs. ∆atg31	0.01281	-0.2612 to 0.2868	No	ns	>0.9999
∆atg29 vs. ∆atg11∆atg13	0.7404	0.4664 to 1.014	Yes	****	<0.0001
∆atg29 vs. ∆atg11∆atg17	0.7492	0.4752 to 1.023	Yes	****	<0.0001
∆atg29 vs. ∆atg13∆atg17∆atg29∆atg31	0.3356	0.06152 to 0.6096	Yes	**	0.0059
∆atg31 vs. ∆atg11∆atg13	0.7276	0.4536 to 1.002	Yes	****	<0.0001
∆atg31 vs. ∆atg11∆atg17	0.7364	0.4624 to 1.010	Yes	****	<0.0001
∆atg31 vs. ∆atg13∆atg17∆atg29∆atg31	0.3227	0.04871 to 0.5968	Yes	**	0.0095
∆atg11∆atg13 vs. ∆atg11∆atg17	0.00875	-0.2653 to 0.2828	No	ns	>0.9999
∆atg11∆atg13 vs. ∆atg13∆atg17∆atg29∆atg31	-0.4049	-0.6789 to -0.1309	Yes	***	0.0004
∆atg11∆atg17 vs. ∆atg13∆atg17∆atg29∆atg31	-0.4136	-0.6877 to -0.1396	Yes	***	0.0002
Test details	Mean 1	Mean 2	Mean Diff.	SE of diff.	N1	N2	q	DF
24h N-S
WT vs. ∆atg1	1	0.03335	0.9666	0.08341	4	4	16.39	60
WT vs. ∆atg11	1	0.9533	0.0467	0.08341	4	4	0.7918	60
WT vs. ∆atg13	1	0.1232	0.8768	0.08341	4	4	14.87	60
WT vs. ?atg17	1	0.1533	0.8467	0.08341	4	4	14.36	60
WT vs. ∆atg29	1	0.874	0.126	0.08341	4	4	2.136	60
WT vs. ∆atg31	1	0.7564	0.2436	0.08341	4	4	4.131	60
WT vs. ∆atg11∆atg13	1	0.01615	0.9839	0.08341	4	4	16.68	60
WT vs. ∆atg11∆atg17	1	0.01901	0.981	0.08341	4	4	16.63	60
WT vs. ∆atg13∆atg17∆atg29∆atg31	1	0.03631	0.9637	0.08341	4	4	16.34	60
∆atg1 vs. ∆atg11	0.03335	0.9533	-0.9199	0.08341	4	4	15.6	60
∆atg1 vs. ∆atg13	0.03335	0.1232	-0.08983	0.08341	4	4	1.523	60
∆atg1 vs. ?atg17	0.03335	0.1533	-0.1199	0.08341	4	4	2.033	60
∆atg1 vs. ∆atg29	0.03335	0.874	-0.8407	0.08341	4	4	14.25	60
∆atg1 vs. ∆atg31	0.03335	0.7564	-0.723	0.08341	4	4	12.26	60
∆atg1 vs. ∆atg11∆atg13	0.03335	0.01615	0.01721	0.08341	4	4	0.2918	60
∆atg1 vs. ∆atg11∆atg17	0.03335	0.01901	0.01435	0.08341	4	4	0.2432	60
∆atg1 vs. ∆atg13∆atg17∆atg29∆atg31	0.03335	0.03631	-0.00296	0.08341	4	4	0.05018	60
∆atg11 vs. ∆atg13	0.9533	0.1232	0.8301	0.08341	4	4	14.07	60
∆atg11 vs. ?atg17	0.9533	0.1533	0.8	0.08341	4	4	13.56	60
∆atg11 vs. ∆atg29	0.9533	0.874	0.07927	0.08341	4	4	1.344	60
∆atg11 vs. ∆atg31	0.9533	0.7564	0.1969	0.08341	4	4	3.339	60
∆atg11 vs. ∆atg11∆atg13	0.9533	0.01615	0.9372	0.08341	4	4	15.89	60
∆atg11 vs. ∆atg11∆atg17	0.9533	0.01901	0.9343	0.08341	4	4	15.84	60
∆atg11 vs. ∆atg13∆atg17∆atg29∆atg31	0.9533	0.03631	0.917	0.08341	4	4	15.55	60
∆atg13 vs. ?atg17	0.1232	0.1533	-0.03009	0.08341	4	4	0.5102	60
∆atg13 vs. ∆atg29	0.1232	0.874	-0.7508	0.08341	4	4	12.73	60
∆atg13 vs. ∆atg31	0.1232	0.7564	-0.6332	0.08341	4	4	10.74	60
∆atg13 vs. ∆atg11∆atg13	0.1232	0.01615	0.107	0.08341	4	4	1.815	60
∆atg13 vs. ∆atg11∆atg17	0.1232	0.01901	0.1042	0.08341	4	4	1.766	60
∆atg13 vs. ∆atg13∆atg17∆atg29∆atg31	0.1232	0.03631	0.08687	0.08341	4	4	1.473	60
?atg17 vs. ∆atg29	0.1533	0.874	-0.7208	0.08341	4	4	12.22	60
?atg17 vs. ∆atg31	0.1533	0.7564	-0.6031	0.08341	4	4	10.23	60
?atg17 vs. ∆atg11∆atg13	0.1533	0.01615	0.1371	0.08341	4	4	2.325	60
?atg17 vs. ∆atg11∆atg17	0.1533	0.01901	0.1343	0.08341	4	4	2.277	60
?atg17 vs. ∆atg13∆atg17∆atg29∆atg31	0.1533	0.03631	0.117	0.08341	4	4	1.983	60
∆atg29 vs. ∆atg31	0.874	0.7564	0.1176	0.08341	4	4	1.995	60
∆atg29 vs. ∆atg11∆atg13	0.874	0.01615	0.8579	0.08341	4	4	14.55	60
∆atg29 vs. ∆atg11∆atg17	0.874	0.01901	0.855	0.08341	4	4	14.5	60
∆atg29 vs. ∆atg13∆atg17∆atg29∆atg31	0.874	0.03631	0.8377	0.08341	4	4	14.2	60
∆atg31 vs. ∆atg11∆atg13	0.7564	0.01615	0.7402	0.08341	4	4	12.55	60
∆atg31 vs. ∆atg11∆atg17	0.7564	0.01901	0.7374	0.08341	4	4	12.5	60
∆atg31 vs. ∆atg13∆atg17∆atg29∆atg31	0.7564	0.03631	0.7201	0.08341	4	4	12.21	60
∆atg11∆atg13 vs. ∆atg11∆atg17	0.01615	0.01901	-0.002862	0.08341	4	4	0.04852	60
∆atg11∆atg13 vs. ∆atg13∆atg17∆atg29∆atg31	0.01615	0.03631	-0.02017	0.08341	4	4	0.3419	60
∆atg11∆atg17 vs. ∆atg13∆atg17∆atg29∆atg31	0.01901	0.03631	-0.0173	0.08341	4	4	0.2934	60
24h Pi-S
WT vs. ∆atg1	1	0.01678	0.9832	0.08341	4	4	16.67	60
WT vs. ∆atg11	1	0.6927	0.3073	0.08341	4	4	5.21	60
WT vs. ∆atg13	1	0.483	0.517	0.08341	4	4	8.766	60
WT vs. ?atg17	1	0.6987	0.3013	0.08341	4	4	5.108	60
WT vs. ∆atg29	1	0.7701	0.2299	0.08341	4	4	3.898	60
WT vs. ∆atg31	1	0.7573	0.2427	0.08341	4	4	4.115	60
WT vs. ∆atg11∆atg13	1	0.02965	0.9703	0.08341	4	4	16.45	60
WT vs. ∆atg11∆atg17	1	0.0209	0.9791	0.08341	4	4	16.6	60
WT vs. ∆atg13∆atg17∆atg29∆atg31	1	0.4345	0.5655	0.08341	4	4	9.588	60
∆atg1 vs. ∆atg11	0.01678	0.6927	-0.6759	0.08341	4	4	11.46	60
∆atg1 vs. ∆atg13	0.01678	0.483	-0.4662	0.08341	4	4	7.905	60
∆atg1 vs. ?atg17	0.01678	0.6987	-0.6819	0.08341	4	4	11.56	60
∆atg1 vs. ∆atg29	0.01678	0.7701	-0.7533	0.08341	4	4	12.77	60
∆atg1 vs. ∆atg31	0.01678	0.7573	-0.7405	0.08341	4	4	12.56	60
∆atg1 vs. ∆atg11∆atg13	0.01678	0.02965	-0.01287	0.08341	4	4	0.2182	60
∆atg1 vs. ∆atg11∆atg17	0.01678	0.0209	-0.004119	0.08341	4	4	0.06984	60
∆atg1 vs. ∆atg13∆atg17∆atg29∆atg31	0.01678	0.4345	-0.4178	0.08341	4	4	7.083	60
∆atg11 vs. ∆atg13	0.6927	0.483	0.2097	0.08341	4	4	3.555	60
∆atg11 vs. ?atg17	0.6927	0.6987	-0.006017	0.08341	4	4	0.102	60
∆atg11 vs. ∆atg29	0.6927	0.7701	-0.07738	0.08341	4	4	1.312	60
∆atg11 vs. ∆atg31	0.6927	0.7573	-0.06457	0.08341	4	4	1.095	60
∆atg11 vs. ∆atg11∆atg13	0.6927	0.02965	0.6631	0.08341	4	4	11.24	60
∆atg11 vs. ∆atg11∆atg17	0.6927	0.0209	0.6718	0.08341	4	4	11.39	60
∆atg11 vs. ∆atg13∆atg17∆atg29∆atg31	0.6927	0.4345	0.2582	0.08341	4	4	4.377	60
∆atg13 vs. ?atg17	0.483	0.6987	-0.2157	0.08341	4	4	3.657	60
∆atg13 vs. ∆atg29	0.483	0.7701	-0.2871	0.08341	4	4	4.867	60
∆atg13 vs. ∆atg31	0.483	0.7573	-0.2743	0.08341	4	4	4.65	60
∆atg13 vs. ∆atg11∆atg13	0.483	0.02965	0.4534	0.08341	4	4	7.687	60
∆atg13 vs. ∆atg11∆atg17	0.483	0.0209	0.4621	0.08341	4	4	7.836	60
∆atg13 vs. ∆atg13∆atg17∆atg29∆atg31	0.483	0.4345	0.04848	0.08341	4	4	0.8221	60
?atg17 vs. ∆atg29	0.6987	0.7701	-0.07136	0.08341	4	4	1.21	60
?atg17 vs. ∆atg31	0.6987	0.7573	-0.05855	0.08341	4	4	0.9928	60
?atg17 vs. ∆atg11∆atg13	0.6987	0.02965	0.6691	0.08341	4	4	11.34	60
?atg17 vs. ∆atg11∆atg17	0.6987	0.0209	0.6778	0.08341	4	4	11.49	60
?atg17 vs. ∆atg13∆atg17∆atg29∆atg31	0.6987	0.4345	0.2642	0.08341	4	4	4.479	60
∆atg29 vs. ∆atg31	0.7701	0.7573	0.01281	0.08341	4	4	0.2172	60
∆atg29 vs. ∆atg11∆atg13	0.7701	0.02965	0.7404	0.08341	4	4	12.55	60
∆atg29 vs. ∆atg11∆atg17	0.7701	0.0209	0.7492	0.08341	4	4	12.7	60
∆atg29 vs. ∆atg13∆atg17∆atg29∆atg31	0.7701	0.4345	0.3356	0.08341	4	4	5.689	60
∆atg31 vs. ∆atg11∆atg13	0.7573	0.02965	0.7276	0.08341	4	4	12.34	60
∆atg31 vs. ∆atg11∆atg17	0.7573	0.0209	0.7364	0.08341	4	4	12.49	60
∆atg31 vs. ∆atg13∆atg17∆atg29∆atg31	0.7573	0.4345	0.3227	0.08341	4	4	5.472	60
∆atg11∆atg13 vs. ∆atg11∆atg17	0.02965	0.0209	0.00875	0.08341	4	4	0.1484	60
∆atg11∆atg13 vs. ∆atg13∆atg17∆atg29∆atg31	0.02965	0.4345	-0.4049	0.08341	4	4	6.865	60
∆atg11∆atg17 vs. ∆atg13∆atg17∆atg29∆atg31	0.0209	0.4345	-0.4136	0.08341	4	4	7.014	60

## Sheet: Fig. 1c
CoIP-MS	Atg1-3GFP; Atg1-3GFP ∆atg11; Atg11-3GFP
Data online
DOI:10.6084/m9.figshare.21751184

## Sheet: Fig. 1d
	Pho81-mCherry/GFP				Pho81-mCherry/GFP-Atg11
0h	0.00654036	0.00593788	0.013703		1	1	1	1
24h	0.0506177	0.0222587	0.015563		19.426	8.50335	9.34572	6.82171
ANOVA results
Compare cell means regardless of rows and columns
Number of families	1
Number of comparisons per family	6
Alpha	0.05
Tukey's multiple comparisons test	Predicted (LS) mean diff.	95.00% CI of diff.	Below threshold?	Summary	Adjusted P Value
0h:81/GFP vs. 0h:81/Atg11	-0.9913	-8.285 to 6.302	No	ns	0.9745
0h:81/GFP vs. 24h:81/GFP	-0.02075	-7.818 to 7.776	No	ns	>0.9999
0h:81/GFP vs. 24h:81/Atg11	-11.02	-18.31 to -3.722	Yes	**	0.0044
0h:81/Atg11 vs. 24h:81/GFP	0.9705	-6.323 to 8.264	No	ns	0.976
0h:81/Atg11 vs. 24h:81/Atg11	-10.02	-16.78 to -3.272	Yes	**	0.0049
24h:81/GFP vs. 24h:81/Atg11	-10.99	-18.29 to -3.701	Yes	**	0.0045
Test details	Predicted (LS) mean 1	Predicted (LS) mean 2	Predicted (LS) mean diff.	SE of diff.	N1	N2	q	DF
0h:81/GFP vs. 0h:81/Atg11	0.008727	1	-0.9913	2.384	3	4	0.5881	10
0h:81/GFP vs. 24h:81/GFP	0.008727	0.02948	-0.02075	2.549	3	3	0.01152	10
0h:81/GFP vs. 24h:81/Atg11	0.008727	11.02	-11.02	2.384	3	4	6.535	10
0h:81/Atg11 vs. 24h:81/GFP	1	0.02948	0.9705	2.384	4	3	0.5757	10
0h:81/Atg11 vs. 24h:81/Atg11	1	11.02	-10.02	2.207	4	4	6.423	10
24h:81/GFP vs. 24h:81/Atg11	0.02948	11.02	-10.99	2.384	3	4	6.522	10

## Sheet: Fig. 1f
Cells with puncta (%)		GFP-Atg11	Pho81-mCherry
	Exp 1	60	50
	Exp 2	70	53
	Exp 3	61	46
Co-localization (%)		Pho81 at Atg11	Atg11 at Pho81
	Exp 1	100	90
	Exp 2	100	83
	Exp 3	100	85
