# Supplementary material for: A metabolite sensor subunit of the Atg1/ULK complex regulates selective autophagy
Source: Nat Cell Biol. 2024 Feb 5;26(3):366–77. doi: 10.1038/s41556-024-01348-4 (PMC10940145; doi:10.1038/s41556-024-01348-4)
Supplement: Supplementary file 7 — Statistical source data. [file 41556_2024_1348_MOESM7_ESM.xlsx]

## Sheet: Fig. 2a+b
Whole cell proteomics (P-S)
2a	WT, ∆atg1, ∆atg11
DOI:10.6084/m9.figshare.21751187
2b	WT, ∆pho81, ∆atg11, DKO
DOI:10.6084/m9.figshare.24450133

## Sheet: Fig. 2c
Autophagy turnover (P-S)	GFP-Atg8							Om45-GFP							Pex11-GFP
WT	0.723494	0.394607	0.487684	0.51152	0.474292	0.42026		0.497073	0.194936	0.25234	0.25764	0.23037	0.28172		0.277988	0.295881	0.390312	0.382511	0.348333	0.440092
∆pho81	0.754969	0.72285	0.495268	0.470618	0.491473	0.499084		0.365365	0.182411	0.167322	0.170603	0.233434	0.16587		0.282762	0.0786553	0.125226	0.19344	0.0835796	0.153847
Table Analyzed	GFP-Atg8						Table Analyzed	Om45-GFP						Table Analyzed	Pex11-GFP
Column B	∆pho81						Column B	∆pho81						Column B	∆pho81
vs.	vs.						vs.	vs.						vs.	vs.
Column A	CTRL						Column A	CTRL						Column A	CTRL
Unpaired t test							Unpaired t test							Unpaired t test
P value	0.3468						P value	0.2175						P value	0.0005
P value summary	ns						P value summary	ns						P value summary	***
Significantly different (P < 0.05)?	No						Significantly different (P < 0.05)?	No						Significantly different (P < 0.05)?	Yes
One- or two-tailed P value?	Two-tailed						One- or two-tailed P value?	Two-tailed						One- or two-tailed P value?	Two-tailed
t, df	t=0.9873, df=10						t, df	t=1.316, df=10						t, df	t=5.057, df=10
How big is the difference?							How big is the difference?							How big is the difference?
Mean of column A	0.502						Mean of column A	0.2857						Mean of column A	0.3559
Mean of column B	0.5724						Mean of column B	0.2142						Mean of column B	0.1529
Difference between means (B - A) ± SEM	0.07040 ± 0.07131						Difference between means (B - A) ± SEM	-0.07151 ± 0.05433						Difference between means (B - A) ± SEM	-0.2029 ± 0.04013
95% confidence interval	-0.08848 to 0.2293						95% confidence interval	-0.1926 to 0.04955						95% confidence interval	-0.2923 to -0.1135
R squared (eta squared)	0.08882						R squared (eta squared)	0.1477						R squared (eta squared)	0.7189
F test to compare variances							F test to compare variances							F test to compare variances
F, DFn, Dfd	1.232, 5, 5						F, DFn, Dfd	1.888, 5, 5						F, DFn, Dfd	1.582, 5, 5
P value	0.8244						P value	0.5024						P value	0.6272
P value summary	ns						P value summary	ns						P value summary	ns
Significantly different (P < 0.05)?	No						Significantly different (P < 0.05)?	No						Significantly different (P < 0.05)?	No
Data analyzed							Data analyzed							Data analyzed
Sample size, column A	6						Sample size, column A	6						Sample size, column A	6
Sample size, column B	6						Sample size, column B	6						Sample size, column B	6

## Sheet: Fig. 2d
Pex11-GFP turnover (P-S)	WT	Δpho81	Δatg11	Δatg11 Δpho81	∆atg36	∆pho81∆atg36
Exp 1	1	0.597797	0.0276589	0.00239351
Exp 2	1	0.587288	0.0102862	0
Exp 3	1	0.515804	0.0695818	0.0646721
Exp 4	1	0.621219	0.0184312	0.0235643
Exp 5	1	0.116005			0.00394675	0.00188092
Exp 6	1	0.304224			0.00317111	0.00108093
Exp 7	1	0.0637917			0.00454232	4.0214e-05
Exp 8	1	0.333546			0.00076301	0.00042936
Exp 9	1	0.870688	0.062366	0.078129	0.120048	0.019523
Exp 10	1	0.495136	0.084523	0.127041	0.025393	0
Exp 11	1	0.391928	0.071167	0	0	0
ANOVA results
Number of families	1
Number of comparisons per family	15
Alpha	0.05
Tukey's multiple comparisons test	Mean Diff.	95.00% CI of diff.	Below threshold?	Summary	Adjusted P Value
WT vs. Δpho81	0.5548	0.4085 to 0.7011	Yes	****	<0.0001	A-B
WT vs. Δatg11	0.9509	0.7850 to 1.117	Yes	****	<0.0001	A-C
WT vs. Δatg11 Δpho81	0.9577	0.7919 to 1.124	Yes	****	<0.0001	A-D
WT vs. ∆atg36	0.9774	0.8116 to 1.143	Yes	****	<0.0001	A-E
WT vs. ∆pho81∆atg36	0.9967	0.8308 to 1.163	Yes	****	<0.0001	A-F
Δpho81 vs. Δatg11	0.3961	0.2302 to 0.5619	Yes	****	<0.0001	B-C
Δpho81 vs. Δatg11 Δpho81	0.403	0.2371 to 0.5688	Yes	****	<0.0001	B-D
Δpho81 vs. ∆atg36	0.4227	0.2568 to 0.5885	Yes	****	<0.0001	B-E
Δpho81 vs. ∆pho81∆atg36	0.4419	0.2761 to 0.6078	Yes	****	<0.0001	B-F
Δatg11 vs. Δatg11 Δpho81	0.006888	-0.1765 to 0.1903	No	ns	>0.9999	C-D
Δatg11 vs. ∆atg36	0.02659	-0.1568 to 0.2100	No	ns	0.998	C-E
Δatg11 vs. ∆pho81∆atg36	0.04587	-0.1375 to 0.2292	No	ns	0.975	C-F
Δatg11 Δpho81 vs. ∆atg36	0.01971	-0.1637 to 0.2031	No	ns	0.9995	D-E
Δatg11 Δpho81 vs. ∆pho81∆atg36	0.03898	-0.1444 to 0.2224	No	ns	0.9879	D-F
∆atg36 vs. ∆pho81∆atg36	0.01927	-0.1641 to 0.2027	No	ns	0.9996	E-F
Test details	Mean 1	Mean 2	Mean Diff.	SE of diff.	n1	n2	q	DF
WT vs. Δpho81	1	0.4452	0.5548	0.04911	11	11	15.98	44
WT vs. Δatg11	1	0.04914	0.9509	0.05568	11	7	24.15	44
WT vs. Δatg11 Δpho81	1	0.04226	0.9577	0.05568	11	7	24.32	44
WT vs. ∆atg36	1	0.02255	0.9774	0.05568	11	7	24.83	44
WT vs. ∆pho81∆atg36	1	0.003279	0.9967	0.05568	11	7	25.31	44
Δpho81 vs. Δatg11	0.4452	0.04914	0.3961	0.05568	11	7	10.06	44
Δpho81 vs. Δatg11 Δpho81	0.4452	0.04226	0.403	0.05568	11	7	10.23	44
Δpho81 vs. ∆atg36	0.4452	0.02255	0.4227	0.05568	11	7	10.73	44
Δpho81 vs. ∆pho81∆atg36	0.4452	0.003279	0.4419	0.05568	11	7	11.22	44
Δatg11 vs. Δatg11 Δpho81	0.04914	0.04226	0.006888	0.06156	7	7	0.1582	44
Δatg11 vs. ∆atg36	0.04914	0.02255	0.02659	0.06156	7	7	0.6109	44
Δatg11 vs. ∆pho81∆atg36	0.04914	0.003279	0.04587	0.06156	7	7	1.054	44
Δatg11 Δpho81 vs. ∆atg36	0.04226	0.02255	0.01971	0.06156	7	7	0.4527	44
Δatg11 Δpho81 vs. ∆pho81∆atg36	0.04226	0.003279	0.03898	0.06156	7	7	0.8955	44
∆atg36 vs. ∆pho81∆atg36	0.02255	0.003279	0.01927	0.06156	7	7	0.4428	44

## Sheet: Fig. 2e
Pex11-GFP turnover (P-S)		WT	Dpho81	Dpex3	Dpex3Dpho81
	Exp 1	1	0.743385	0.309065	0.188723
	Exp 2	1	0.783269	0.171791	0.222562
	Exp 3	1	0.608092	0.145833	0.079332
Number of families	1
Number of comparisons per family	6
Alpha	0.05
Tukey's multiple comparisons test	Mean Diff.	95.00% CI of diff.	Below threshold?	Summary	Adjusted P Value
WT vs. pho81	0.2884	0.1278 to 0.4490	Yes	**	0.0033
WT vs. pex3	0.7911	0.6305 to 0.9517	Yes	****	<0.0001
WT vs. pex3pho81	0.8365	0.6759 to 0.9971	Yes	****	<0.0001
pho81 vs. pex3	0.5027	0.3421 to 0.6633	Yes	***	0.0002
pho81 vs. pex3pho81	0.548	0.3874 to 0.7086	Yes	****	<0.0001
pex3 vs. pex3pho81	0.04536	-0.1152 to 0.2060	No	ns	0.7669
Test details	Mean 1	Mean 2	Mean Diff.	SE of diff.	N1	N2	q	DF
WT vs. pho81	1	0.7116	0.2884	0.04639	3	3	8.792	6
WT vs. pex3	1	0.2089	0.7911	0.04639	3	3	24.11	6
WT vs. pex3pho81	1	0.1635	0.8365	0.04639	3	3	25.5	6
pho81 vs. pex3	0.7116	0.2089	0.5027	0.04639	3	3	15.32	6
pho81 vs. pex3pho81	0.7116	0.1635	0.548	0.04639	3	3	16.71	6
pex3 vs. pex3pho81	0.2089	0.1635	0.04536	0.04639	3	3	1.383	6

## Sheet: Fig. 2f
Peroxisome counts Z-stacks	0h	0h
	WT	10	12	5	14	6	7	8	5	4	3	11	6	5	12	3	5	4	7	7	10	4	11	7	5	5	13	6	8	4	7	15	10	9	10	4	9	7	11	7	12	9	2	8	18	8	9	8	5
	Dpho81	6	5	5	5	13	12	8	10	7	12	5	7	5	9	7	4	5	7	12	14	5	6	10	5	9	7	14	7	5	7	7	6	8	5	7	5	6	8	8	10	12	4	8	1	5	8	10	5
	Datg11	10	8	5	2	6	7	13	8	1	5	8	5	3	1	5	8	7	5	2	8	5	4	7	3	5	2	2	5	4	8	3	5	6	9	11	4	5	3	8	6	3	12	8	4	7	7	6	4
	Dpho81Datg11	6	2	2	5	4	6	7	6	6	7	5	11	10	4	4	16	7	4	6	2	8	12	3	7	3	10	2	2	5	5	2	12	3	4	6	10	6	5	7	3	5	4	5	7	4	13	6	4
	24h	24h
	WT	9	5	7	5	7	18	3	3	14	5	8	4	5	3	9	7	2	6	10	17	7	7	7	6	2	9	5	7	8	5	8	4	9	7	3	5	6	5	5	6	7	11	11	11	4	4	4	7
	Dpho81	13	5	7	12	10	13	6	9	13	9	9	13	8	5	6	6	4	7	18	4	6	10	12	14	5	12	9	14	19	9	3	11	7	7	7	12	11	6	11	11	4	12	7	8	5	12	7	3
	Datg11	12	18	5	9	13	11	10	22	11	6	14	22	13	7	14	11	21	14	13	9	13	20	20	8	2	9	6	6	20	26	11	6	14	23	15	17	17	27	14	11	15	7	3	13	13	10	9	10
	Dpho81Datg11	13	3	13	21	12	14	3	14	2	15	3	16	4	4	5	10	4	12	16	7	9	5	17	10	7	6	6	5	9	10	5	10	2	4	18	10	4	11	5	10	11	4	9	7	13	2	9	5
2way ANOVA results
Compare cell means regardless of rows and columns
Number of families	1
Number of comparisons per family	28
Alpha	0.05
Šídák's multiple comparisons test	Mean Diff.	95.00% CI of diff.	Below threshold?	Summary	Adjusted P Value
WT:0h vs. WT:24h	1.42	0.05815 to 2.782	Yes	*	0.0319
WT:0h vs. dPho81:0h	0.36	-1.002 to 1.722	No	ns	>0.9999
WT:0h vs. dPho81:24h	-1.413	-2.775 to -0.05148	Yes	*	0.0336
WT:0h vs. dAtg11:0h	1.427	0.06482 to 2.789	Yes	*	0.0303
WT:0h vs. dAtg11:24h	-5.3	-6.662 to -3.938	Yes	****	<0.0001
WT:0h vs. dPho81dAtg11:0h	1.68	0.3181 to 3.042	Yes	**	0.0034
WT:0h vs. dPho81dAtg11:24h	-2.707	-4.069 to -1.345	Yes	****	<0.0001
WT:24h vs. dPho81:0h	-1.06	-2.422 to 0.3019	No	ns	0.3487
WT:24h vs. dPho81:24h	-2.833	-4.195 to -1.471	Yes	****	<0.0001
WT:24h vs. dAtg11:0h	0.006667	-1.355 to 1.369	No	ns	>0.9999
WT:24h vs. dAtg11:24h	-6.72	-8.082 to -5.358	Yes	****	<0.0001
WT:24h vs. dPho81dAtg11:0h	0.26	-1.102 to 1.622	No	ns	>0.9999
WT:24h vs. dPho81dAtg11:24h	-4.127	-5.489 to -2.765	Yes	****	<0.0001
dPho81:0h vs. dPho81:24h	-1.773	-3.135 to -0.4115	Yes	**	0.0014
dPho81:0h vs. dAtg11:0h	1.067	-0.2952 to 2.429	No	ns	0.337
dPho81:0h vs. dAtg11:24h	-5.66	-7.022 to -4.298	Yes	****	<0.0001
dPho81:0h vs. dPho81dAtg11:0h	1.32	-0.04185 to 2.682	No	ns	0.0682
dPho81:0h vs. dPho81dAtg11:24h	-3.067	-4.429 to -1.705	Yes	****	<0.0001
dPho81:24h vs. dAtg11:0h	2.84	1.478 to 4.202	Yes	****	<0.0001
dPho81:24h vs. dAtg11:24h	-3.887	-5.249 to -2.525	Yes	****	<0.0001
dPho81:24h vs. dPho81dAtg11:0h	3.093	1.731 to 4.455	Yes	****	<0.0001
dPho81:24h vs. dPho81dAtg11:24h	-1.293	-2.655 to 0.06852	No	ns	0.0826
dAtg11:0h vs. dAtg11:24h	-6.727	-8.089 to -5.365	Yes	****	<0.0001
dAtg11:0h vs. dPho81dAtg11:0h	0.2533	-1.109 to 1.615	No	ns	>0.9999
dAtg11:0h vs. dPho81dAtg11:24h	-4.133	-5.495 to -2.771	Yes	****	<0.0001
dAtg11:24h vs. dPho81dAtg11:0h	6.98	5.618 to 8.342	Yes	****	<0.0001
dAtg11:24h vs. dPho81dAtg11:24h	2.593	1.231 to 3.955	Yes	****	<0.0001
dPho81dAtg11:0h vs. dPho81dAtg11:24h	-4.387	-5.749 to -3.025	Yes	****	<0.0001
Test details	Mean 1	Mean 2	Mean Diff.	SE of diff.	N1	N2	t	DF
WT:0h vs. WT:24h	7.033	5.613	1.42	0.436	150	150	3.257	1192
WT:0h vs. dPho81:0h	7.033	6.673	0.36	0.436	150	150	0.8257	1192
WT:0h vs. dPho81:24h	7.033	8.447	-1.413	0.436	150	150	3.242	1192
WT:0h vs. dAtg11:0h	7.033	5.607	1.427	0.436	150	150	3.272	1192
WT:0h vs. dAtg11:24h	7.033	12.33	-5.3	0.436	150	150	12.16	1192
WT:0h vs. dPho81dAtg11:0h	7.033	5.353	1.68	0.436	150	150	3.853	1192
WT:0h vs. dPho81dAtg11:24h	7.033	9.74	-2.707	0.436	150	150	6.208	1192
WT:24h vs. dPho81:0h	5.613	6.673	-1.06	0.436	150	150	2.431	1192
WT:24h vs. dPho81:24h	5.613	8.447	-2.833	0.436	150	150	6.498	1192
WT:24h vs. dAtg11:0h	5.613	5.607	0.006667	0.436	150	150	0.01529	1192
WT:24h vs. dAtg11:24h	5.613	12.33	-6.72	0.436	150	150	15.41	1192
WT:24h vs. dPho81dAtg11:0h	5.613	5.353	0.26	0.436	150	150	0.5963	1192
WT:24h vs. dPho81dAtg11:24h	5.613	9.74	-4.127	0.436	150	150	9.465	1192
dPho81:0h vs. dPho81:24h	6.673	8.447	-1.773	0.436	150	150	4.067	1192
dPho81:0h vs. dAtg11:0h	6.673	5.607	1.067	0.436	150	150	2.446	1192
dPho81:0h vs. dAtg11:24h	6.673	12.33	-5.66	0.436	150	150	12.98	1192
dPho81:0h vs. dPho81dAtg11:0h	6.673	5.353	1.32	0.436	150	150	3.028	1192
dPho81:0h vs. dPho81dAtg11:24h	6.673	9.74	-3.067	0.436	150	150	7.034	1192
dPho81:24h vs. dAtg11:0h	8.447	5.607	2.84	0.436	150	150	6.514	1192
dPho81:24h vs. dAtg11:24h	8.447	12.33	-3.887	0.436	150	150	8.914	1192
dPho81:24h vs. dPho81dAtg11:0h	8.447	5.353	3.093	0.436	150	150	7.095	1192
dPho81:24h vs. dPho81dAtg11:24h	8.447	9.74	-1.293	0.436	150	150	2.966	1192
dAtg11:0h vs. dAtg11:24h	5.607	12.33	-6.727	0.436	150	150	15.43	1192
dAtg11:0h vs. dPho81dAtg11:0h	5.607	5.353	0.2533	0.436	150	150	0.581	1192
dAtg11:0h vs. dPho81dAtg11:24h	5.607	9.74	-4.133	0.436	150	150	9.48	1192
dAtg11:24h vs. dPho81dAtg11:0h	12.33	5.353	6.98	0.436	150	150	16.01	1192
dAtg11:24h vs. dPho81dAtg11:24h	12.33	9.74	2.593	0.436	150	150	5.948	1192
dPho81dAtg11:0h vs. dPho81dAtg11:24h	5.353	9.74	-4.387	0.436	150	150	10.06	1192
[truncated: 102 more columns]
