# Supplementary material for: A metabolite sensor subunit of the Atg1/ULK complex regulates selective autophagy
Source: Nat Cell Biol. 2024 Feb 5;26(3):366–77. doi: 10.1038/s41556-024-01348-4 (PMC10940145; doi:10.1038/s41556-024-01348-4)
Supplement: Supplementary file 9 — Statistical source data. [file 41556_2024_1348_MOESM9_ESM.xlsx]

## Sheet: Fig. 3b
Pex11-GFP turnover (24h P-S)	WT	∆atg1	∆atg11
Exp 1	1	0.00393	0.056265
Exp 2	1	0.083055	0.04172
Exp 3	1	0	0.102382
Exp 4	1	0.141359
Exp 5	1	0.056844
Exp 6	1	0.031956
Number of families	1
Number of comparisons per family	21
Alpha	0.05
Tukey's multiple comparisons test	Mean Diff.	95.00% CI of diff.	Below threshold?	Summary	Adjusted P Value
WT vs. ∆atg1	0.9471	0.6431 to 1.251	Yes	****	<0.0001	A-B
WT vs. ∆atg11	0.9332	0.5609 to 1.306	Yes	****	<0.0001	A-C
∆atg1 vs. ∆atg11	-0.01393	-0.3863 to 0.3584	No	ns	>0.9999	B-C
Test details	Mean 1	Mean 2	Mean Diff.	SE of diff.	n1	n2	q	DF
WT vs. ∆atg1	1	0.05286	0.9471	0.09672	6	6	13.85	32
WT vs. ∆atg11	1	0.06679	0.9332	0.1185	6	3	11.14	32
∆atg1 vs. ∆atg11	0.05286	0.06679	-0.01393	0.1185	6	3	0.1663	32

## Sheet: Fig. 3c
Pex11-GFP turnover (24h P-S)	WT	∆pho81	∆atg13	∆atg13∆pho81	∆atg17	∆atg17∆pho81
Exp 1	1	0.443636	0.468819	0.077739	0.542502	0.178781
Exp 2	1	0.492719	0.264881	0.08634	0.615781	0.094476
Exp 3	1	0.368411	0.699173	0.124525	0.660227	0.295768
Exp 4	1	0.603503	0.464379	0.094421	0.418845	0.227138
Exp 5	1	0.700167	0.29053	0.233979	0.381734	0.352248
Exp 6	1	0.787588	0.292774	0.220003	0.512386	0.511184
Exp 7	1	0.344997	0.399684	0.060427	0.617704	0.003644
Exp 8	1	0.487217	0.545953	0.055693	0.535565	0.025937
Exp 9	1	0.526908	0.585903	0	0.782037	0.077659
ANOVA results
Number of families	1
Number of comparisons per family	15
Alpha	0.05
Tukey's multiple comparisons test	Mean Diff.	95.00% CI of diff.	Below threshold?	Summary	Adjusted P Value
WT vs. ∆pho81	0.4717	0.2978 to 0.6455	Yes	****	<0.0001	A-B
WT vs. ∆atg13	0.5542	0.3803 to 0.7281	Yes	****	<0.0001	A-C
WT vs. ∆atg13∆pho81	0.8941	0.7202 to 1.068	Yes	****	<0.0001	A-D
WT vs. ∆atg17	0.437	0.2631 to 0.6109	Yes	****	<0.0001	A-E
WT vs. ∆atg17∆pho81	0.8037	0.6298 to 0.9776	Yes	****	<0.0001	A-F
∆pho81 vs. ∆atg13	0.08256	-0.09133 to 0.2565	No	ns	0.7214	B-C
∆pho81 vs. ∆atg13∆pho81	0.4224	0.2486 to 0.5963	Yes	****	<0.0001	B-D
∆pho81 vs. ∆atg17	-0.03463	-0.2085 to 0.1393	No	ns	0.9912	B-E
∆pho81 vs. ∆atg17∆pho81	0.332	0.1581 to 0.5059	Yes	****	<0.0001	B-F
∆atg13 vs. ∆atg13∆pho81	0.3399	0.1660 to 0.5138	Yes	****	<0.0001	C-D
∆atg13 vs. ∆atg17	-0.1172	-0.2911 to 0.05670	No	ns	0.3574	C-E
∆atg13 vs. ∆atg17∆pho81	0.2495	0.07558 to 0.4234	Yes	**	0.0013	C-F
∆atg13∆pho81 vs. ∆atg17	-0.4571	-0.6310 to -0.2832	Yes	****	<0.0001	D-E
∆atg13∆pho81 vs. ∆atg17∆pho81	-0.09041	-0.2643 to 0.08348	No	ns	0.6388	D-F
∆atg17 vs. ∆atg17∆pho81	0.3667	0.1928 to 0.5406	Yes	****	<0.0001	E-F
Test details	Mean 1	Mean 2	Mean Diff.	SE of diff.	n1	n2	q	DF
WT vs. ∆pho81	1	0.5283	0.4717	0.05859	9	9	11.38	48
WT vs. ∆atg13	1	0.4458	0.5542	0.05859	9	9	13.38	48
WT vs. ∆atg13∆pho81	1	0.1059	0.8941	0.05859	9	9	21.58	48
WT vs. ∆atg17	1	0.563	0.437	0.05859	9	9	10.55	48
WT vs. ∆atg17∆pho81	1	0.1963	0.8037	0.05859	9	9	19.4	48
∆pho81 vs. ∆atg13	0.5283	0.4458	0.08256	0.05859	9	9	1.993	48
∆pho81 vs. ∆atg13∆pho81	0.5283	0.1059	0.4224	0.05859	9	9	10.2	48
∆pho81 vs. ∆atg17	0.5283	0.563	-0.03463	0.05859	9	9	0.8358	48
∆pho81 vs. ∆atg17∆pho81	0.5283	0.1963	0.332	0.05859	9	9	8.014	48
∆atg13 vs. ∆atg13∆pho81	0.4458	0.1059	0.3399	0.05859	9	9	8.204	48
∆atg13 vs. ∆atg17	0.4458	0.563	-0.1172	0.05859	9	9	2.829	48
∆atg13 vs. ∆atg17∆pho81	0.4458	0.1963	0.2495	0.05859	9	9	6.022	48
∆atg13∆pho81 vs. ∆atg17	0.1059	0.563	-0.4571	0.05859	9	9	11.03	48
∆atg13∆pho81 vs. ∆atg17∆pho81	0.1059	0.1963	-0.09041	0.05859	9	9	2.182	48
∆atg17 vs. ∆atg17∆pho81	0.563	0.1963	0.3667	0.05859	9	9	8.85	48

## Sheet: Fig. 3d
Pex11-GFP turnover (24h N-S)	WT	∆pho81	∆atg13	∆atg13∆pho81
	1	0.702427	0.062133	0
	1	0.825074	0.005081	0
	1	0.995408	0.081482	0
	1	0.768813	0	0
Compare column means (main column effect)
Number of families	1
Number of comparisons per family	6
Alpha	0.05
Tukey's multiple comparisons test	Mean Diff.	95.00% CI of diff.	Below threshold?	Summary	Adjusted P Value
WT vs. ∆pho81	0.1773	0.03796 to 0.3165	Yes	*	0.0141
WT vs. ∆atg13	0.963	0.8237 to 1.102	Yes	****	<0.0001
WT vs. ∆atg13∆pho81	1	0.8607 to 1.139	Yes	****	<0.0001
∆pho81 vs. ∆atg13	0.7858	0.6465 to 0.9250	Yes	****	<0.0001
∆pho81 vs. ∆atg13∆pho81	0.8228	0.6835 to 0.9620	Yes	****	<0.0001
∆atg13 vs. ∆atg13∆pho81	0.037	-0.1023 to 0.1763	No	ns	0.8394
Test details	Mean 1	Mean 2	Mean Diff.	SE of diff.	N1	N2	q	DF
WT vs. ∆pho81	1	0.8228	0.1773	0.04462	4	4	5.618	9
WT vs. ∆atg13	1	0.037	0.963	0.04462	4	4	30.52	9
WT vs. ∆atg13∆pho81	1	0	1	0.04462	4	4	31.7	9
∆pho81 vs. ∆atg13	0.8228	0.037	0.7858	0.04462	4	4	24.9	9
∆pho81 vs. ∆atg13∆pho81	0.8228	0	0.8228	0.04462	4	4	26.08	9
∆atg13 vs. ∆atg13∆pho81	0.037	0	0.037	0.04462	4	4	1.173	9

## Sheet: Fig. 3e
2GFP-Atg8 turnover ( 24h P-S)	WT	∆pho81	∆atg13	∆atg13∆pho81
Exp 1	1	0.878503	0.340759	0.540817
Exp 2	1	0.977781	0.382557	0.177396
Exp 3	1	1.61393	0.349847	0.976667
Exp 4	1	1.59842	0.500643	0.80829
Exp 5	1	1.13844	0.616562	0.343927
Exp 6	1	0.965054	0.208095	0.370814
Exp 7	1	1.02764
Exp 8	1	1.29699
Exp 9	1	1.27195
Exp 10	1	1.03584
ANOVA results
Number of families	1
Number of comparisons per family	6
Alpha	0.05
Tukey's multiple comparisons test	Mean Diff.	95.00% CI of diff.	Below threshold?	Summary	Adjusted P Value
WT vs. ∆pho81	-0.1805	-0.4301 to 0.06920	No	ns	0.2219	A-B
WT vs. ∆atg13	0.6003	0.3120 to 0.8885	Yes	****	<0.0001	A-C
WT vs. ∆atg13∆pho81	0.4637	0.1754 to 0.7520	Yes	***	0.0008	A-D
∆pho81 vs. ∆atg13	0.7807	0.4924 to 1.069	Yes	****	<0.0001	B-C
∆pho81 vs. ∆atg13∆pho81	0.6441	0.3559 to 0.9324	Yes	****	<0.0001	B-D
∆atg13 vs. ∆atg13∆pho81	-0.1366	-0.4589 to 0.1857	No	ns	0.6582	C-D
Test details	Mean 1	Mean 2	Mean Diff.	SE of diff.	n1	n2	q	DF
WT vs. ∆pho81	1	1.18	-0.1805	0.09144	10	10	2.791	28
WT vs. ∆atg13	1	0.3997	0.6003	0.1056	10	6	8.04	28
WT vs. ∆atg13∆pho81	1	0.5363	0.4637	0.1056	10	6	6.211	28
∆pho81 vs. ∆atg13	1.18	0.3997	0.7807	0.1056	10	6	10.46	28
∆pho81 vs. ∆atg13∆pho81	1.18	0.5363	0.6441	0.1056	10	6	8.628	28
∆atg13 vs. ∆atg13∆pho81	0.3997	0.5363	-0.1366	0.118	6	6	1.636	28

## Sheet: Fig. 3f
GFP-GFP turnover (24h P-S)	WT	∆pho81	∆atg13	∆atg13∆pho81
Exp 1	1	0.887096	0.082683	0.057792
Exp 2	1	1.08756	0.195218	0.255788
Exp 3	1	1.21352	0.231111	0.065703
ANOVA results
Number of families	1
Number of comparisons per family	6
Alpha	0.05
Tukey's multiple comparisons test	Mean Diff.	95.00% CI of diff.	Below threshold?	Summary	Adjusted P Value
WT vs. ∆pho81	-0.06273	-0.3421 to 0.2166	No	ns	0.8868	A-B
WT vs. ∆atg13	0.8303	0.5510 to 1.110	Yes	****	<0.0001	A-C
WT vs. ∆atg13∆pho81	0.8736	0.5942 to 1.153	Yes	****	<0.0001	A-D
∆pho81 vs. ∆atg13	0.8931	0.6137 to 1.172	Yes	****	<0.0001	B-C
∆pho81 vs. ∆atg13∆pho81	0.9363	0.6569 to 1.216	Yes	****	<0.0001	B-D
∆atg13 vs. ∆atg13∆pho81	0.04324	-0.2361 to 0.3226	No	ns	0.9578	C-D
Test details	Mean 1	Mean 2	Mean Diff.	SE of diff.	n1	n2	q	DF
WT vs. ∆pho81	1	1.063	-0.06273	0.08724	3	3	1.017	8
WT vs. ∆atg13	1	0.1697	0.8303	0.08724	3	3	13.46	8
WT vs. ∆atg13∆pho81	1	0.1264	0.8736	0.08724	3	3	14.16	8
∆pho81 vs. ∆atg13	1.063	0.1697	0.8931	0.08724	3	3	14.48	8
∆pho81 vs. ∆atg13∆pho81	1.063	0.1264	0.9363	0.08724	3	3	15.18	8
∆atg13 vs. ∆atg13∆pho81	0.1697	0.1264	0.04324	0.08724	3	3	0.701	8

## Sheet: Fig. 3g
% foci per 50 cells	1	2	3
Atg13-mcherry total cyto	65.7143	67.3469	79.4872
Pho81 Co-loc cyto	11.4286	16.3265	25.641
Atg13-mcherry total corti	34.2857	32.6531	20.5128
Pho81 Co-loc corti	31.4286	28.5714	12.8205
Number of families	1
Number of comparisons per family	6
Alpha	0.05
Tukey's multiple comparisons test	Mean Diff.	95.00% CI of diff.	Below threshold?	Summary	Adjusted P Value
Atg13-mcherry total cyto vs. Pho81 Co-loc cyto	53.05	31.74 to 74.36	Yes	***	0.0002	A-B
Atg13-mcherry total cyto vs. Atg13-mcherry total corti	41.7	20.39 to 63.01	Yes	**	0.0011	A-C
Atg13-mcherry total cyto vs. Pho81 Co-loc corti	46.58	25.26 to 67.89	Yes	***	0.0005	A-D
Pho81 Co-loc cyto vs. Atg13-mcherry total corti	-11.35	-32.67 to 9.962	No	ns	0.3805	B-C
Pho81 Co-loc cyto vs. Pho81 Co-loc corti	-6.475	-27.79 to 14.84	No	ns	0.7682	B-D
Atg13-mcherry total corti vs. Pho81 Co-loc corti	4.877	-16.44 to 26.19	No	ns	0.8813	C-D
Test details	Mean 1	Mean 2	Mean Diff.	SE of diff.	n1	n2	q	DF
Atg13-mcherry total cyto vs. Pho81 Co-loc cyto	70.85	17.8	53.05	6.656	3	3	11.27	8
Atg13-mcherry total cyto vs. Atg13-mcherry total corti	70.85	29.15	41.7	6.656	3	3	8.86	8
Atg13-mcherry total cyto vs. Pho81 Co-loc corti	70.85	24.27	46.58	6.656	3	3	9.897	8
Pho81 Co-loc cyto vs. Atg13-mcherry total corti	17.8	29.15	-11.35	6.656	3	3	2.412	8
Pho81 Co-loc cyto vs. Pho81 Co-loc corti	17.8	24.27	-6.475	6.656	3	3	1.376	8
Atg13-mcherry total corti vs. Pho81 Co-loc corti	29.15	24.27	4.877	6.656	3	3	1.036	8

## Sheet: Fig. 3h
% foci per 100 cells	WT			Datg13
Atg1-mcherry total cyto	79.59	80.52	68.65	84.38	70.83	86.15
Pho81 Co-loc cyto	30.61	32.47	34.33	50	56.25	64.62
Atg1-mcherry total corti	20.41	19.48	31.34	15.63	29.17	13.85
Pho81 Co-loc corti	12.24	15.68	25.37	15.63	25	13.85
Compare cell means regardless of rows and columns
Number of families	1
Number of comparisons per family	28
Alpha	0.05
Tukey's multiple comparisons test	Mean Diff.	95.00% CI of diff.	Below threshold?	Summary	Adjusted P Value
Atg1-mcherry total cyto:WT vs. Atg1-mcherry total cyto:datg13	-4.2	-23.35 to 14.95	No	ns	0.9931
Atg1-mcherry total cyto:WT vs. Pho81 Co-loc cyto:WT	43.78	24.64 to 62.93	Yes	****	<0.0001
Atg1-mcherry total cyto:WT vs. Pho81 Co-loc cyto:datg13	19.3	0.1497 to 38.44	Yes	*	0.0475
Atg1-mcherry total cyto:WT vs. Atg1-mcherry total corti:WT	52.51	33.36 to 71.66	Yes	****	<0.0001
Atg1-mcherry total cyto:WT vs. Atg1-mcherry total corti:datg13	56.7	37.56 to 75.85	Yes	****	<0.0001
Atg1-mcherry total cyto:WT vs. Pho81 Co-loc corti:WT	58.49	39.34 to 77.64	Yes	****	<0.0001
Atg1-mcherry total cyto:WT vs. Pho81 Co-loc corti:datg13	58.09	38.95 to 77.24	Yes	****	<0.0001
Atg1-mcherry total cyto:datg13 vs. Pho81 Co-loc cyto:WT	47.98	28.84 to 67.13	Yes	****	<0.0001
Atg1-mcherry total cyto:datg13 vs. Pho81 Co-loc cyto:datg13	23.5	4.350 to 42.64	Yes	*	0.011
Atg1-mcherry total cyto:datg13 vs. Atg1-mcherry total corti:WT	56.71	37.56 to 75.86	Yes	****	<0.0001
Atg1-mcherry total cyto:datg13 vs. Atg1-mcherry total corti:datg13	60.9	41.76 to 80.05	Yes	****	<0.0001
Atg1-mcherry total cyto:datg13 vs. Pho81 Co-loc corti:WT	62.69	43.54 to 81.84	Yes	****	<0.0001
Atg1-mcherry total cyto:datg13 vs. Pho81 Co-loc corti:datg13	62.29	43.15 to 81.44	Yes	****	<0.0001
Pho81 Co-loc cyto:WT vs. Pho81 Co-loc cyto:datg13	-24.49	-43.63 to -5.340	Yes	**	0.0078
Pho81 Co-loc cyto:WT vs. Atg1-mcherry total corti:WT	8.727	-10.42 to 27.87	No	ns	0.7561
Pho81 Co-loc cyto:WT vs. Atg1-mcherry total corti:datg13	12.92	-6.227 to 32.07	No	ns	0.333
Pho81 Co-loc cyto:WT vs. Pho81 Co-loc corti:WT	14.71	-4.440 to 33.85	No	ns	0.2048
Pho81 Co-loc cyto:WT vs. Pho81 Co-loc corti:datg13	14.31	-4.837 to 33.46	No	ns	0.2294
Pho81 Co-loc cyto:datg13 vs. Atg1-mcherry total corti:WT	33.21	14.07 to 52.36	Yes	***	0.0004
Pho81 Co-loc cyto:datg13 vs. Atg1-mcherry total corti:datg13	37.41	18.26 to 56.55	Yes	****	<0.0001
Pho81 Co-loc cyto:datg13 vs. Pho81 Co-loc corti:WT	39.19	20.05 to 58.34	Yes	****	<0.0001
Pho81 Co-loc cyto:datg13 vs. Pho81 Co-loc corti:datg13	38.8	19.65 to 57.94	Yes	****	<0.0001
Atg1-mcherry total corti:WT vs. Atg1-mcherry total corti:datg13	4.193	-14.95 to 23.34	No	ns	0.9932
Atg1-mcherry total corti:WT vs. Pho81 Co-loc corti:WT	5.98	-13.17 to 25.13	No	ns	0.9519
Atg1-mcherry total corti:WT vs. Pho81 Co-loc corti:datg13	5.583	-13.56 to 24.73	No	ns	0.9662
Atg1-mcherry total corti:datg13 vs. Pho81 Co-loc corti:WT	1.787	-17.36 to 20.93	No	ns	>0.9999
Atg1-mcherry total corti:datg13 vs. Pho81 Co-loc corti:datg13	1.39	-17.76 to 20.54	No	ns	>0.9999
Pho81 Co-loc corti:WT vs. Pho81 Co-loc corti:datg13	-0.3967	-19.54 to 18.75	No	ns	>0.9999
Test details	Mean 1	Mean 2	Mean Diff.	SE of diff.	N1	N2	q	DF
Atg1-mcherry total cyto:WT vs. Atg1-mcherry total cyto:datg13	76.25	80.45	-4.2	5.53	3	3	1.074	16
Atg1-mcherry total cyto:WT vs. Pho81 Co-loc cyto:WT	76.25	32.47	43.78	5.53	3	3	11.2	16
Atg1-mcherry total cyto:WT vs. Pho81 Co-loc cyto:datg13	76.25	56.96	19.3	5.53	3	3	4.935	16
Atg1-mcherry total cyto:WT vs. Atg1-mcherry total corti:WT	76.25	23.74	52.51	5.53	3	3	13.43	16
Atg1-mcherry total cyto:WT vs. Atg1-mcherry total corti:datg13	76.25	19.55	56.7	5.53	3	3	14.5	16
Atg1-mcherry total cyto:WT vs. Pho81 Co-loc corti:WT	76.25	17.76	58.49	5.53	3	3	14.96	16
Atg1-mcherry total cyto:WT vs. Pho81 Co-loc corti:datg13	76.25	18.16	58.09	5.53	3	3	14.86	16
Atg1-mcherry total cyto:datg13 vs. Pho81 Co-loc cyto:WT	80.45	32.47	47.98	5.53	3	3	12.27	16
Atg1-mcherry total cyto:datg13 vs. Pho81 Co-loc cyto:datg13	80.45	56.96	23.5	5.53	3	3	6.009	16
Atg1-mcherry total cyto:datg13 vs. Atg1-mcherry total corti:WT	80.45	23.74	56.71	5.53	3	3	14.5	16
Atg1-mcherry total cyto:datg13 vs. Atg1-mcherry total corti:datg13	80.45	19.55	60.9	5.53	3	3	15.57	16
Atg1-mcherry total cyto:datg13 vs. Pho81 Co-loc corti:WT	80.45	17.76	62.69	5.53	3	3	16.03	16
Atg1-mcherry total cyto:datg13 vs. Pho81 Co-loc corti:datg13	80.45	18.16	62.29	5.53	3	3	15.93	16
Pho81 Co-loc cyto:WT vs. Pho81 Co-loc cyto:datg13	32.47	56.96	-24.49	5.53	3	3	6.262	16
Pho81 Co-loc cyto:WT vs. Atg1-mcherry total corti:WT	32.47	23.74	8.727	5.53	3	3	2.232	16
Pho81 Co-loc cyto:WT vs. Atg1-mcherry total corti:datg13	32.47	19.55	12.92	5.53	3	3	3.304	16
Pho81 Co-loc cyto:WT vs. Pho81 Co-loc corti:WT	32.47	17.76	14.71	5.53	3	3	3.761	16
Pho81 Co-loc cyto:WT vs. Pho81 Co-loc corti:datg13	32.47	18.16	14.31	5.53	3	3	3.659	16
Pho81 Co-loc cyto:datg13 vs. Atg1-mcherry total corti:WT	56.96	23.74	33.21	5.53	3	3	8.493	16
Pho81 Co-loc cyto:datg13 vs. Atg1-mcherry total corti:datg13	56.96	19.55	37.41	5.53	3	3	9.566	16
Pho81 Co-loc cyto:datg13 vs. Pho81 Co-loc corti:WT	56.96	17.76	39.19	5.53	3	3	10.02	16
Pho81 Co-loc cyto:datg13 vs. Pho81 Co-loc corti:datg13	56.96	18.16	38.8	5.53	3	3	9.921	16
Atg1-mcherry total corti:WT vs. Atg1-mcherry total corti:datg13	23.74	19.55	4.193	5.53	3	3	1.072	16
Atg1-mcherry total corti:WT vs. Pho81 Co-loc corti:WT	23.74	17.76	5.98	5.53	3	3	1.529	16
Atg1-mcherry total corti:WT vs. Pho81 Co-loc corti:datg13	23.74	18.16	5.583	5.53	3	3	1.428	16
Atg1-mcherry total corti:datg13 vs. Pho81 Co-loc corti:WT	19.55	17.76	1.787	5.53	3	3	0.4569	16
Atg1-mcherry total corti:datg13 vs. Pho81 Co-loc corti:datg13	19.55	18.16	1.39	5.53	3	3	0.3554	16
Pho81 Co-loc corti:WT vs. Pho81 Co-loc corti:datg13	17.76	18.16	-0.3967	5.53	3	3	0.1014	16
