# Supplementary material for: A metabolite sensor subunit of the Atg1/ULK complex regulates selective autophagy
Source: Nat Cell Biol. 2024 Feb 5;26(3):366–77. doi: 10.1038/s41556-024-01348-4 (PMC10940145; doi:10.1038/s41556-024-01348-4)
Supplement: Supplementary file 11 — Statistical source data. [file 41556_2024_1348_MOESM11_ESM.xlsx]

## Sheet: Fig 4a-c
ProteomeXchange with the primary accession code PXD045932

## Sheet: Fig. 4e
		WT				∆pho81				∆atg11				∆atg13
Pex11-GFP turnover (P-S)		Exp 1	Exp 2	Exp 3	Exp 4	Exp 1	Exp 2	Exp 3	Exp 4	Exp 1	Exp 2	Exp 3	Exp 4	Exp 1	Exp 2	Exp 3	Exp 4
	DMSO	1	1	1	1	0.573798	0.612488	0.466431	0.368416	0.284339	0.042077	0.203958	0.589434	0.640393	0.530969	0.683128	0.297212
	Rapa	1.38766	0.992812	1.52185	0.935114	1.62598	0.92002	1.40616	1.17081	0.225287	0.19809	0.304113	0.102333	0.647465	0.376556	0.976493	0.399654
ANOVA results
Compare cell means regardless of rows and columns
Number of families	1
Number of comparisons per family	28
Alpha	0.05
Tukey's multiple comparisons test	Mean Diff.	95.00% CI of diff.	Below threshold?	Summary	Adjusted P Value
DMSO:WT vs. DMSO:∆pho81	0.4947	0.0007680 to 0.9887	Yes	*	0.0494
DMSO:WT vs. DMSO:∆atg11	0.72	0.2261 to 1.214	Yes	**	0.0014
DMSO:WT vs. DMSO:∆atg13	0.4621	-0.03187 to 0.9560	No	ns	0.0785
DMSO:WT vs. Rapa:WT	-0.2094	-0.7033 to 0.2846	No	ns	0.8468
DMSO:WT vs. Rapa:∆pho81	-0.2807	-0.7747 to 0.2132	No	ns	0.5747
DMSO:WT vs. Rapa:∆atg11	0.7925	0.2986 to 1.286	Yes	***	0.0004
DMSO:WT vs. Rapa:∆atg13	0.4	-0.09399 to 0.8939	No	ns	0.1765
DMSO:∆pho81 vs. DMSO:∆atg11	0.2253	-0.2686 to 0.7193	No	ns	0.7944
DMSO:∆pho81 vs. DMSO:∆atg13	-0.03264	-0.5266 to 0.4613	No	ns	>0.9999
DMSO:∆pho81 vs. Rapa:WT	-0.7041	-1.198 to -0.2101	Yes	**	0.0018
DMSO:∆pho81 vs. Rapa:∆pho81	-0.7755	-1.269 to -0.2815	Yes	***	0.0006
DMSO:∆pho81 vs. Rapa:∆atg11	0.2978	-0.1961 to 0.7918	No	ns	0.504
DMSO:∆pho81 vs. Rapa:∆atg13	-0.09476	-0.5887 to 0.3992	No	ns	0.9979
DMSO:∆atg11 vs. DMSO:∆atg13	-0.258	-0.7519 to 0.2360	No	ns	0.6692
DMSO:∆atg11 vs. Rapa:WT	-0.9294	-1.423 to -0.4355	Yes	****	<0.0001
DMSO:∆atg11 vs. Rapa:∆pho81	-1.001	-1.495 to -0.5068	Yes	****	<0.0001
DMSO:∆atg11 vs. Rapa:∆atg11	0.0725	-0.4215 to 0.5664	No	ns	0.9996
DMSO:∆atg11 vs. Rapa:∆atg13	-0.3201	-0.8140 to 0.1739	No	ns	0.416
DMSO:∆atg13 vs. Rapa:WT	-0.6714	-1.165 to -0.1775	Yes	**	0.0031
DMSO:∆atg13 vs. Rapa:∆pho81	-0.7428	-1.237 to -0.2489	Yes	***	0.001
DMSO:∆atg13 vs. Rapa:∆atg11	0.3305	-0.1635 to 0.8244	No	ns	0.3775
DMSO:∆atg13 vs. Rapa:∆atg13	-0.06212	-0.5561 to 0.4318	No	ns	0.9999
Rapa:WT vs. Rapa:∆pho81	-0.07138	-0.5653 to 0.4226	No	ns	0.9997
Rapa:WT vs. Rapa:∆atg11	1.002	0.5080 to 1.496	Yes	****	<0.0001
Rapa:WT vs. Rapa:∆atg13	0.6093	0.1154 to 1.103	Yes	**	0.0086
Rapa:∆pho81 vs. Rapa:∆atg11	1.073	0.5793 to 1.567	Yes	****	<0.0001
Rapa:∆pho81 vs. Rapa:∆atg13	0.6807	0.1868 to 1.175	Yes	**	0.0027
Rapa:∆atg11 vs. Rapa:∆atg13	-0.3926	-0.8865 to 0.1014	No	ns	0.1929
Test details	Mean 1	Mean 2	Mean Diff.	SE of diff.	N1	N2	q	DF
DMSO:WT vs. DMSO:∆pho81	1	0.5053	0.4947	0.1491	4	4	4.691	24
DMSO:WT vs. DMSO:∆atg11	1	0.28	0.72	0.1491	4	4	6.828	24
DMSO:WT vs. DMSO:∆atg13	1	0.5379	0.4621	0.1491	4	4	4.382	24
DMSO:WT vs. Rapa:WT	1	1.209	-0.2094	0.1491	4	4	1.985	24
DMSO:WT vs. Rapa:∆pho81	1	1.281	-0.2807	0.1491	4	4	2.662	24
DMSO:WT vs. Rapa:∆atg11	1	0.2075	0.7925	0.1491	4	4	7.515	24
DMSO:WT vs. Rapa:∆atg13	1	0.6	0.4	0.1491	4	4	3.793	24
DMSO:∆pho81 vs. DMSO:∆atg11	0.5053	0.28	0.2253	0.1491	4	4	2.137	24
DMSO:∆pho81 vs. DMSO:∆atg13	0.5053	0.5379	-0.03264	0.1491	4	4	0.3095	24
DMSO:∆pho81 vs. Rapa:WT	0.5053	1.209	-0.7041	0.1491	4	4	6.676	24
DMSO:∆pho81 vs. Rapa:∆pho81	0.5053	1.281	-0.7755	0.1491	4	4	7.353	24
DMSO:∆pho81 vs. Rapa:∆atg11	0.5053	0.2075	0.2978	0.1491	4	4	2.824	24
DMSO:∆pho81 vs. Rapa:∆atg13	0.5053	0.6	-0.09476	0.1491	4	4	0.8985	24
DMSO:∆atg11 vs. DMSO:∆atg13	0.28	0.5379	-0.258	0.1491	4	4	2.446	24
DMSO:∆atg11 vs. Rapa:WT	0.28	1.209	-0.9294	0.1491	4	4	8.813	24
DMSO:∆atg11 vs. Rapa:∆pho81	0.28	1.281	-1.001	0.1491	4	4	9.49	24
DMSO:∆atg11 vs. Rapa:∆atg11	0.28	0.2075	0.0725	0.1491	4	4	0.6874	24
DMSO:∆atg11 vs. Rapa:∆atg13	0.28	0.6	-0.3201	0.1491	4	4	3.035	24
DMSO:∆atg13 vs. Rapa:WT	0.5379	1.209	-0.6714	0.1491	4	4	6.367	24
DMSO:∆atg13 vs. Rapa:∆pho81	0.5379	1.281	-0.7428	0.1491	4	4	7.044	24
DMSO:∆atg13 vs. Rapa:∆atg11	0.5379	0.2075	0.3305	0.1491	4	4	3.134	24
DMSO:∆atg13 vs. Rapa:∆atg13	0.5379	0.6	-0.06212	0.1491	4	4	0.589	24
Rapa:WT vs. Rapa:∆pho81	1.209	1.281	-0.07138	0.1491	4	4	0.6769	24
Rapa:WT vs. Rapa:∆atg11	1.209	0.2075	1.002	0.1491	4	4	9.5	24
Rapa:WT vs. Rapa:∆atg13	1.209	0.6	0.6093	0.1491	4	4	5.778	24
Rapa:∆pho81 vs. Rapa:∆atg11	1.281	0.2075	1.073	0.1491	4	4	10.18	24
Rapa:∆pho81 vs. Rapa:∆atg13	1.281	0.6	0.6807	0.1491	4	4	6.455	24
Rapa:∆atg11 vs. Rapa:∆atg13	0.2075	0.6	-0.3926	0.1491	4	4	3.723	24

## Sheet: Fig. 4f
Pex11-GFP turnover (P-S)	WT	∆pho81	∆npr2	∆npr2∆pho81
Exp 1	1	0.717582	0.649041	0.371581
Exp 2	1	0.607012	0.549071	0.216602
Exp 3	1	0.768983	0.58457	0.310253
Exp 4	1	0.736436	0.738752	0.249762
ANOVA results
Number of families	1
Number of comparisons per family	6
Alpha	0.05
Tukey's multiple comparisons test	Mean Diff.	95.00% CI of diff.	Below threshold?	Summary	Adjusted P Value
WT vs. ∆pho81	0.2925	0.1575 to 0.4275	Yes	***	0.0002	A-B
WT vs. ∆npr2	0.3696	0.2346 to 0.5047	Yes	****	<0.0001	A-C
WT vs. DKO	0.713	0.5779 to 0.8480	Yes	****	<0.0001	A-D
∆pho81 vs. ∆npr2	0.07714	-0.05790 to 0.2122	No	ns	0.3672	B-C
∆pho81 vs. DKO	0.4205	0.2854 to 0.5555	Yes	****	<0.0001	B-D
∆npr2 vs. DKO	0.3433	0.2083 to 0.4784	Yes	****	<0.0001	C-D
Test details	Mean 1	Mean 2	Mean Diff.	SE of diff.	n1	n2	q	DF
WT vs. ∆pho81	1	0.7075	0.2925	0.04549	4	4	9.094	12
WT vs. ∆npr2	1	0.6304	0.3696	0.04549	4	4	11.49	12
WT vs. DKO	1	0.287	0.713	0.04549	4	4	22.17	12
∆pho81 vs. ∆npr2	0.7075	0.6304	0.07714	0.04549	4	4	2.398	12
∆pho81 vs. DKO	0.7075	0.287	0.4205	0.04549	4	4	13.07	12
∆npr2 vs. DKO	0.6304	0.287	0.3433	0.04549	4	4	10.67	12
