# Supplementary material for: A metabolite sensor subunit of the Atg1/ULK complex regulates selective autophagy
Source: Nat Cell Biol. 2024 Feb 5;26(3):366–77. doi: 10.1038/s41556-024-01348-4 (PMC10940145; doi:10.1038/s41556-024-01348-4)
Supplement: Supplementary file 13 — Statistical source data. [file 41556_2024_1348_MOESM13_ESM.xlsx]

## Sheet: Fig. 5f
CoIP-MS	GFP-Atg11 with Pho81(WT) and pho81(DD)
data online
DOI:10.6084/m9.figshare.21751190

## Sheet: Fig. 5g
Pex11-GFP turnover (P-S)	WT	∆pho81	Pho81	Pho81T	Pho81DD	Pho81DDT
Exp 1	1	0.281348	0.897999	0.818864	0.148251	0.549396
Exp 2	1	0.359352	0.698828	0.701007	0.344262	0.216584
Exp 3	1	0.251176	0.641463	0.670163	0.293218	0.445945
Exp 4	1	0.30074	0.932687	0.791695	0.362264	0.242844
Exp 5	1	0.270247	0.568698	0.540767	0.276823	0.347176
Exp 6	1	0.363496	0.796295	0.54406	0.466559	0.244606
Exp 7	1	0.248059	0.647981	0.553069	0.371613	0.225437
Exp 8	1	0.279175	0.76423	0.601748	0.35363	0.209747
Exp 9	1	0.255252	0.615178	0.556119	0.249608	0.396343
ANOVA results
Number of families	1
Number of comparisons per family	15
Alpha	0.05
Tukey's multiple comparisons test	Mean Diff.	95.00% CI of diff.	Below threshold?	Summary	Adjusted P Value
WT vs. ∆pho81	0.7101	0.5788 to 0.8414	Yes	****	<0.0001	A-B
WT vs. Pho81WT	0.2707	0.1394 to 0.4021	Yes	****	<0.0001	A-C
WT vs. Pho81T	0.3581	0.2267 to 0.4894	Yes	****	<0.0001	A-D
WT vs. Pho81DD	0.6815	0.5502 to 0.8128	Yes	****	<0.0001	A-E
WT vs. Pho81DDT	0.6802	0.5489 to 0.8115	Yes	****	<0.0001	A-F
∆pho81 vs. Pho81WT	-0.4394	-0.5707 to -0.3081	Yes	****	<0.0001	B-C
∆pho81 vs. Pho81T	-0.3521	-0.4834 to -0.2208	Yes	****	<0.0001	B-D
∆pho81 vs. Pho81DD	-0.0286	-0.1599 to 0.1027	No	ns	0.9867	B-E
∆pho81 vs. Pho81DDT	-0.02991	-0.1612 to 0.1014	No	ns	0.9838	B-F
Pho81WT vs. Pho81T	0.08732	-0.04400 to 0.2186	No	ns	0.3722	C-D
Pho81WT vs. Pho81DD	0.4108	0.2795 to 0.5421	Yes	****	<0.0001	C-E
Pho81WT vs. Pho81DDT	0.4095	0.2782 to 0.5408	Yes	****	<0.0001	C-F
Pho81T vs. Pho81DD	0.3235	0.1922 to 0.4548	Yes	****	<0.0001	D-E
Pho81T vs. Pho81DDT	0.3222	0.1908 to 0.4535	Yes	****	<0.0001	D-F
Pho81DD vs. Pho81DDT	-0.001317	-0.1326 to 0.1300	No	ns	>0.9999	E-F
Test details	Mean 1	Mean 2	Mean Diff.	SE of diff.	n1	n2	q	DF
WT vs. ∆pho81	1	0.2899	0.7101	0.04424	9	9	22.7	48
WT vs. Pho81WT	1	0.7293	0.2707	0.04424	9	9	8.654	48
WT vs. Pho81T	1	0.6419	0.3581	0.04424	9	9	11.44	48
WT vs. Pho81DD	1	0.3185	0.6815	0.04424	9	9	21.78	48
WT vs. Pho81DDT	1	0.3198	0.6802	0.04424	9	9	21.74	48
∆pho81 vs. Pho81WT	0.2899	0.7293	-0.4394	0.04424	9	9	14.04	48
∆pho81 vs. Pho81T	0.2899	0.6419	-0.3521	0.04424	9	9	11.25	48
∆pho81 vs. Pho81DD	0.2899	0.3185	-0.0286	0.04424	9	9	0.9141	48
∆pho81 vs. Pho81DDT	0.2899	0.3198	-0.02991	0.04424	9	9	0.9562	48
Pho81WT vs. Pho81T	0.7293	0.6419	0.08732	0.04424	9	9	2.791	48
Pho81WT vs. Pho81DD	0.7293	0.3185	0.4108	0.04424	9	9	13.13	48
Pho81WT vs. Pho81DDT	0.7293	0.3198	0.4095	0.04424	9	9	13.09	48
Pho81T vs. Pho81DD	0.6419	0.3185	0.3235	0.04424	9	9	10.34	48
Pho81T vs. Pho81DDT	0.6419	0.3198	0.3222	0.04424	9	9	10.3	48
Pho81DD vs. Pho81DDT	0.3185	0.3198	-0.001317	0.04424	9	9	0.04208	48

## Sheet: Fig. 5h
Pex11-GFP turnover (P-S)	Datg13 + pRS315	Datg13Dpho81	Datg13Dpho81 + pRS315-PHO81	Datg13Dpho81 + pRS315-pho81DD
Exp 1	1	0.341049	0.716749	0.281526
Exp 2	1	0.22543	1.0399	0.285473
Exp 3	1	0.373717	0.729752	0.281315
Exp 4	1	0.190067	0.745734	0.209611
ANOVA results
Number of families	1
Number of comparisons per family	6
Alpha	0.05
Tukey's multiple comparisons test	Mean Diff.	95.00% CI of diff.	Below threshold?	Summary	Adjusted P Value
dAtg13 vs. datg13dpho81	0.7174	0.5261 to 0.9088	Yes	****	<0.0001	A-B
dAtg13 vs. d13d81+WT	0.192	0.0006346 to 0.3833	Yes	*	0.0492	A-C
dAtg13 vs. d13d81+DD	0.7355	0.5442 to 0.9269	Yes	****	<0.0001	A-D
datg13dpho81 vs. d13d81+WT	-0.5255	-0.7168 to -0.3341	Yes	****	<0.0001	B-C
datg13dpho81 vs. d13d81+DD	0.01808	-0.1732 to 0.2094	No	ns	0.9919	B-D
d13d81+WT vs. d13d81+DD	0.5436	0.3522 to 0.7349	Yes	****	<0.0001	C-D
Test details	Mean 1	Mean 2	Mean Diff.	SE of diff.	n1	n2	q	DF
dAtg13 vs. datg13dpho81	1	0.2826	0.7174	0.06445	4	4	15.74	12
dAtg13 vs. d13d81+WT	1	0.808	0.192	0.06445	4	4	4.213	12
dAtg13 vs. d13d81+DD	1	0.2645	0.7355	0.06445	4	4	16.14	12
datg13dpho81 vs. d13d81+WT	0.2826	0.808	-0.5255	0.06445	4	4	11.53	12
datg13dpho81 vs. d13d81+DD	0.2826	0.2645	0.01808	0.06445	4	4	0.3969	12
d13d81+WT vs. d13d81+DD	0.808	0.2645	0.5436	0.06445	4	4	11.93	12

## Sheet: Fig. 5i
CoIP-MS phosphosite analysis	GFP-Atg11 with Pho81(WT) and pho81(DD)
data online
DOI:10.6084/m9.figshare.21751190

## Sheet: Fig. 5j
	Datg11	Datg11Dpho81	Datg11	Datg11Dpho81	Datg11	Datg11Dpho81
Pex11-GFP turnover (P-S)	pRS315	pRS315	pRS315-ATG11	pRS315-ATG11	pRS315-atg11-3SA	pRS315-atg11-3SA
Exp 1	0.145	0.045	1	0.295	0.55	0.375
Exp 2	0.0659341	0.0384615	1	0.472527	0.494505	0.159341
Exp 3	0.251208	0.0821256	1	0.570048	0.681159	0.338164
Exp 4	0.15	0.025	1	0.295	0.71	0.245
Exp 5	0.0686275	0.0245098	1	0.171569	0.460784	0.156863
Exp 6	0.121212	0.116162	1	0.186869	0.368687	0.368687
Compare column means (main column effect)
Number of families	1
Number of comparisons per family	15
Alpha	0.05
Tukey's multiple comparisons test	Mean Diff.	95.00% CI of diff.	Below threshold?	Summary	Adjusted P Value
pRS315 ∆atg11 vs. pRS315 ∆atg11∆pho81	0.07845	-0.07768 to 0.2346	No	ns	0.6378
pRS315 ∆atg11 vs. ∆atg11 ATG11	-0.8663	-1.022 to -0.7102	Yes	****	<0.0001
pRS315 ∆atg11 vs. ∆atg11∆pho81 ATG11	-0.1982	-0.3543 to -0.04204	Yes	**	0.0073
pRS315 ∆atg11 vs. ∆atg11 3SA	-0.4105	-0.5667 to -0.2544	Yes	****	<0.0001
pRS315 ∆atg11 vs. ∆atg11∆pho81 3SA	-0.1402	-0.2963 to 0.01596	No	ns	0.0968
pRS315 ∆atg11∆pho81 vs. ∆atg11 ATG11	-0.9448	-1.101 to -0.7887	Yes	****	<0.0001
pRS315 ∆atg11∆pho81 vs. ∆atg11∆pho81 ATG11	-0.2766	-0.4328 to -0.1205	Yes	***	0.0002
pRS315 ∆atg11∆pho81vs. ∆atg11 3SA	-0.489	-0.6451 to -0.3328	Yes	****	<0.0001
pRS315 ∆atg11∆pho81 vs.∆atg11∆pho81 3SA	-0.2186	-0.3748 to -0.06250	Yes	**	0.0027
∆atg11 ATG11 vs. ∆atg11∆pho81 ATG11	0.6682	0.5120 to 0.8243	Yes	****	<0.0001
∆atg11 ATG11 vs. ∆atg11 3SA	0.4558	0.2997 to 0.6119	Yes	****	<0.0001
∆atg11 ATG11 vs. ∆atg11∆pho81 3SA	0.7262	0.5700 to 0.8823	Yes	****	<0.0001
∆atg11∆pho81 ATG11 vs. ∆atg11 3SA	-0.2124	-0.3685 to -0.05622	Yes	**	0.0037
∆atg11∆pho81 ATG11 vs. ∆atg11∆pho81 3SA	0.05799	-0.09814 to 0.2141	No	ns	0.8579
∆atg11 3SA vs.∆atg11∆pho81 3SA	0.2703	0.1142 to 0.4265	Yes	***	0.0002
Test details	Mean 1	Mean 2	Mean Diff.	SE of diff.	N1	N2	q	DF
pRS315 vs. pRS315	0.1337	0.05521	0.07845	0.05066	6	6	2.19	25
pRS315 vs. ATG11	0.1337	1	-0.8663	0.05066	6	6	24.18	25
pRS315 vs. ATG11	0.1337	0.3318	-0.1982	0.05066	6	6	5.532	25
pRS315 vs. 3SA	0.1337	0.5442	-0.4105	0.05066	6	6	11.46	25
pRS315 vs. 3SA	0.1337	0.2738	-0.1402	0.05066	6	6	3.913	25
pRS315 vs. ATG11	0.05521	1	-0.9448	0.05066	6	6	26.37	25
pRS315 vs. ATG11	0.05521	0.3318	-0.2766	0.05066	6	6	7.722	25
pRS315 vs. 3SA	0.05521	0.5442	-0.489	0.05066	6	6	13.65	25
pRS315 vs. 3SA	0.05521	0.2738	-0.2186	0.05066	6	6	6.103	25
ATG11 vs. ATG11	1	0.3318	0.6682	0.05066	6	6	18.65	25
ATG11 vs. 3SA	1	0.5442	0.4558	0.05066	6	6	12.72	25
ATG11 vs. 3SA	1	0.2738	0.7262	0.05066	6	6	20.27	25
ATG11 vs. 3SA	0.3318	0.5442	-0.2124	0.05066	6	6	5.928	25
ATG11 vs. 3SA	0.3318	0.2738	0.05799	0.05066	6	6	1.619	25
3SA vs. 3SA	0.5442	0.2738	0.2703	0.05066	6	6	7.546	25
