# Supplementary material for: A metabolite sensor subunit of the Atg1/ULK complex regulates selective autophagy
Source: Nat Cell Biol. 2024 Feb 5;26(3):366–77. doi: 10.1038/s41556-024-01348-4 (PMC10940145; doi:10.1038/s41556-024-01348-4)
Supplement: Supplementary file 15 — Statistical source data. [file 41556_2024_1348_MOESM15_ESM.xlsx]

## Sheet: Fig. 6c 
CoIP-MS	GFP-Atg11 with Pho81(WT), Pho81 (∆SPX) and Pho81(YKK)-mCherry
Data online
DOI:10.6084/m9.figshare.21751181

## Sheet: Fig. 6d
Pex11-GFP turnover (P-S)	Datg13	Datg13Dpho81	PHO81	pho81DSPX	pho81-YKK
Exp 1	1	0.247256	0.991907	0.108126	0.41746
Exp 2	1	0.151779	0.799628	0.054496	0.404703
Exp 3	1	0.264335	0.749815	0.110138	0.437594
Exp 4	1	0.11527	1.12606	0.058255	0.651293
ANOVA results
Number of families	1
Number of comparisons per family	10
Alpha	0.05
Tukey's multiple comparisons test	Mean Diff.	95.00% CI of diff.	Below threshold?	Summary	Adjusted P Value
datg13 vs. datg13dpho81	0.8053	0.5868 to 1.024	Yes	****	<0.0001	A-B
datg13 vs. WT	0.08315	-0.1354 to 0.3017	No	ns	0.7651	A-C
datg13 vs. dSPX	0.9172	0.6987 to 1.136	Yes	****	<0.0001	A-D
datg13 vs. YKK	0.5222	0.3037 to 0.7408	Yes	****	<0.0001	A-E
datg13dpho81 vs. WT	-0.7222	-0.9408 to -0.5036	Yes	****	<0.0001	B-C
datg13dpho81 vs. dSPX	0.1119	-0.1067 to 0.3305	No	ns	0.5303	B-D
datg13dpho81 vs. YKK	-0.2831	-0.5017 to -0.06454	Yes	**	0.0087	B-E
WT vs. dSPX	0.8341	0.6155 to 1.053	Yes	****	<0.0001	C-D
WT vs. YKK	0.4391	0.2205 to 0.6577	Yes	***	0.0001	C-E
dSPX vs.YKK	-0.395	-0.6136 to -0.1764	Yes	***	0.0004	D-E
Test details	Mean 1	Mean 2	Mean Diff.	SE of diff.	n1	n2	q	DF
datg13 vs. datg13dpho81	1	0.1947	0.8053	0.07078	4	4	16.09	15
datg13 vs. WT	1	0.9169	0.08315	0.07078	4	4	1.661	15
datg13 vs. dSPX	1	0.08275	0.9172	0.07078	4	4	18.33	15
datg13 vs. YKK	1	0.4778	0.5222	0.07078	4	4	10.43	15
datg13dpho81 vs. WT	0.1947	0.9169	-0.7222	0.07078	4	4	14.43	15
datg13dpho81 vs. dSPX	0.1947	0.08275	0.1119	0.07078	4	4	2.236	15
datg13dpho81 vs. YKK	0.1947	0.4778	-0.2831	0.07078	4	4	5.656	15
WT vs. dSPX	0.9169	0.08275	0.8341	0.07078	4	4	16.67	15
WT vs. YKK	0.9169	0.4778	0.4391	0.07078	4	4	8.773	15
dSPX vs. YKK	0.08275	0.4778	-0.395	0.07078	4	4	7.892	15

## Sheet: Fig. 6g
Pex11-GFP turnover (P-S)	pRS315	pRS315-prADH1-PHO81
Exp 1	1	0.38
Exp 2	1	0.51
Exp 3	1	0.45
Table Analyzed	Data 1
Column B	pRS315-prADH1-PHO81
vs.	vs.
Column A	pRS315
Unpaired t test
P value	0.0001
P value summary	***
Significantly different (P < 0.05)?	Yes
One- or two-tailed P value?	Two-tailed
t, df	t=14.73, df=4
How big is the difference?
Mean of column A	1
Mean of column B	0.4467
Difference between means (B - A) ± SEM	-0.5533 ± 0.03756
95% confidence interval	-0.6576 to -0.4490
R squared (eta squared)	0.9819
F test to compare variances
F, DFn, Dfd	Infinity, 2, 2
P value	<0.0001
P value summary	****
Significantly different (P < 0.05)?	Yes
Data analyzed
Sample size, column A	3
Sample size, column B	3

## Sheet: Fig. 6h
	WT	WT	Datg11	Datg11	Datg13	Datg13
Pex11-GFP turnover (P-S)	pRS315	pRS315-prADH1-PHO81	pRS315	pRS315-prADH1-PHO81	pRS315	pRS315-prADH1-PHO81
Exp 1	1	0.88	0.67	0.85	0.6	0.06
Exp 2	1	0.89	0.65	0.78	0.59	0.11
Exp 3	1	0.89	0.7	0.72	0.48	0.06
Compare column means (main column effect)
Number of families	1
Number of comparisons per family	15
Alpha	0.05
Tukey's multiple comparisons test	Mean Diff.	95.00% CI of diff.	Below threshold?	Summary	Adjusted P Value
WT - vs. WT + PHO81	0.1133	-0.0007724 to 0.2274	No	ns	0.0518
WT - vs. atg11 -	0.3267	0.2126 to 0.4408	Yes	****	<0.0001
WT - vs. atg11 + PHO81	0.2167	0.1026 to 0.3308	Yes	***	0.0006
WT - vs. atg13 -	0.4433	0.3292 to 0.5574	Yes	****	<0.0001
WT - vs. atg13 + PHO81	0.9233	0.8092 to 1.037	Yes	****	<0.0001
WT + PHO81 vs. atg11 -	0.2133	0.09923 to 0.3274	Yes	***	0.0007
WT + PHO81 vs. atg11 + PHO81	0.1033	-0.01077 to 0.2174	No	ns	0.0822
WT + PHO81 vs. atg13 -	0.33	0.2159 to 0.4441	Yes	****	<0.0001
WT + PHO81 vs. atg13 + PHO81	0.81	0.6959 to 0.9241	Yes	****	<0.0001
atg11 - vs. atg11 + PHO81	-0.11	-0.2241 to 0.004106	No	ns	0.0605
atg11 - vs. atg13 -	0.1167	0.002561 to 0.2308	Yes	*	0.0444
atg11 - vs. atg13 + PHO81	0.5967	0.4826 to 0.7108	Yes	****	<0.0001
atg11 + PHO81 vs. atg13 -	0.2267	0.1126 to 0.3408	Yes	***	0.0004
atg11 + PHO81 vs. atg13 + PHO81	0.7067	0.5926 to 0.8208	Yes	****	<0.0001
atg13 - vs. atg13 + PHO81	0.48	0.3659 to 0.5941	Yes	****	<0.0001
Test details	Mean 1	Mean 2	Mean Diff.	SE of diff.	N1	N2	q	DF
WT - vs. WT + PHO81	1	0.8867	0.1133	0.03285	3	3	4.879	10
WT - vs. atg11 -	1	0.6733	0.3267	0.03285	3	3	14.06	10
WT - vs. atg11 + PHO81	1	0.7833	0.2167	0.03285	3	3	9.327	10
WT - vs. atg13 -	1	0.5567	0.4433	0.03285	3	3	19.08	10
WT - vs. atg13 + PHO81	1	0.07667	0.9233	0.03285	3	3	39.75	10
WT + PHO81 vs. atg11 -	0.8867	0.6733	0.2133	0.03285	3	3	9.184	10
WT + PHO81 vs. atg11 + PHO81	0.8867	0.7833	0.1033	0.03285	3	3	4.448	10
WT + PHO81 vs. atg13 -	0.8867	0.5567	0.33	0.03285	3	3	14.21	10
WT + PHO81 vs. atg13 + PHO81	0.8867	0.07667	0.81	0.03285	3	3	34.87	10
atg11 - vs. atg11 + PHO81	0.6733	0.7833	-0.11	0.03285	3	3	4.735	10
atg11 - vs. atg13 -	0.6733	0.5567	0.1167	0.03285	3	3	5.022	10
atg11 - vs. atg13 + PHO81	0.6733	0.07667	0.5967	0.03285	3	3	25.69	10
atg11 + PHO81 vs. atg13 -	0.7833	0.5567	0.2267	0.03285	3	3	9.758	10
atg11 + PHO81 vs. atg13 + PHO81	0.7833	0.07667	0.7067	0.03285	3	3	30.42	10
atg13 - vs. atg13 + PHO81	0.5567	0.07667	0.48	0.03285	3	3	20.66	10

## Sheet: Fig. 6i
Pex11.GFP turnover (P-S)	WT	WT+ 250 Insp6	∆pho81	∆pho81 +250 InsP6
Exp 1	1	0.256325	0.551808	0.442799
Exp 2	1	0.2416	0.737458	0.438879
Exp 3	1	0.241067	0.789219	0.49742
Number of families	1
Number of comparisons per family	6
Alpha	0.05
Tukey's multiple comparisons test	Mean Diff.	95.00% CI of diff.	Below threshold?	Summary	Adjusted P Value
WT vs. WT+ 250 Insp6	0.7537	0.5846 to 0.9228	Yes	****	<0.0001	A-B
WT vs. ∆pho81	0.3072	0.1381 to 0.4763	Yes	**	0.0018	A-C
WT vs. ∆pho81 +250 InsP6	0.5403	0.3712 to 0.7094	Yes	****	<0.0001	A-D
WT+ 250 Insp6 vs. ∆pho81	-0.4465	-0.6156 to -0.2774	Yes	***	0.0001	B-C
WT+ 250 Insp6 vs. ∆pho81 +250 InsP6	-0.2134	-0.3825 to -0.04427	Yes	*	0.0158	B-D
∆pho81 vs. ∆pho81 +250 InsP6	0.2331	0.06403 to 0.4022	Yes	**	0.0096	C-D
Test details	Mean 1	Mean 2	Mean Diff.	SE of diff.	n1	n2	q	DF
WT vs. WT+ 250 Insp6	1	0.2463	0.7537	0.05281	3	3	20.18	8
WT vs. ∆pho81	1	0.6928	0.3072	0.05281	3	3	8.226	8
WT vs. ∆pho81 +250 InsP6	1	0.4597	0.5403	0.05281	3	3	14.47	8
WT+ 250 Insp6 vs. ∆pho81	0.2463	0.6928	-0.4465	0.05281	3	3	11.96	8
WT+ 250 Insp6 vs. ∆pho81 +250 InsP6	0.2463	0.4597	-0.2134	0.05281	3	3	5.714	8
∆pho81 vs. ∆pho81 +250 InsP6	0.6928	0.4597	0.2331	0.05281	3	3	6.244	8

## Sheet: Fig. 6j
	WT	KCS1 oe
	1	0.522865
	1	0.774584
	1	0.611418
	1	0.772294
Table Analyzed	24h normalized to WT
Column B	KCS1 oe
vs.	vs.
Column A	WT
Unpaired t test
P value	0.0018
P value summary	**
Significantly different (P < 0.05)?	Yes
One- or two-tailed P value?	Two-tailed
t, df	t=5.298, df=6
How big is the difference?
Mean of column A	1
Mean of column B	0.6703
Difference between means (B - A) ± SEM	-0.3297 ± 0.06224
95% confidence interval	-0.4820 to -0.1774
R squared (eta squared)	0.8239
F test to compare variances
F, DFn, Dfd	Infinity, 3, 3
P value	<0.0001
P value summary	****
Significantly different (P < 0.05)?	Yes
Data analyzed
Sample size, column A	4
Sample size, column B	4
