# Supplementary material for: A metabolite sensor subunit of the Atg1/ULK complex regulates selective autophagy
Source: Nat Cell Biol. 2024 Feb 5;26(3):366–77. doi: 10.1038/s41556-024-01348-4 (PMC10940145; doi:10.1038/s41556-024-01348-4)
Supplement: Supplementary file 17 — Statistical source data. [file 41556_2024_1348_MOESM17_ESM.xlsx]

## Sheet: ED a
Microscopy Analysis
Per 100 cells (%)	Pho81-mCherry foci	Co-localization with GFP-Atg8
	7	4
	17	10
	8	5
	12	5
	21	13
	17	8

## Sheet: ED c
	Pho81-mCherry puncta (%) Log-Phase
	PHO81	pho81-A	pho81-LA1	pho81-LA2	pho81-LA3	pho81-LA4
	11.4286	0	0	10	13.3333	0
	16	0	0	13.3333	12	0
	22	0	0	16	22	0
	24	0	0	11.4286	17.5	0
	18.6667	0	0	18.3333	13.6364	0
ANOVA results
Number of families	1
Number of comparisons per family	15
Alpha	0.05
Tukey's multiple comparisons test	Mean Diff.	95.00% CI of diff.	Below threshold?	Summary	Adjusted P Value
WT vs. A	18.42	12.62 to 24.22	Yes	****	<0.0001	A-B
WT vs. LA1	18.42	12.62 to 24.22	Yes	****	<0.0001	A-C
WT vs. LA2	4.6	-1.197 to 10.40	No	ns	0.1781	A-D
WT vs. LA3	2.725	-3.072 to 8.522	No	ns	0.6953	A-E
WT vs. LA4	18.42	12.62 to 24.22	Yes	****	<0.0001	A-F
A vs. LA1	0	-5.797 to 5.797	No	ns	>0.9999	B-C
A vs. LA2	-13.82	-19.62 to -8.022	Yes	****	<0.0001	B-D
A vs. LA3	-15.69	-21.49 to -9.897	Yes	****	<0.0001	B-E
A vs. LA4	0	-5.797 to 5.797	No	ns	>0.9999	B-F
LA1 vs. LA2	-13.82	-19.62 to -8.022	Yes	****	<0.0001	C-D
LA1 vs. LA3	-15.69	-21.49 to -9.897	Yes	****	<0.0001	C-E
LA1 vs. LA4	0	-5.797 to 5.797	No	ns	>0.9999	C-F
LA2 vs. LA3	-1.875	-7.672 to 3.922	No	ns	0.9134	D-E
LA2 vs. LA4	13.82	8.022 to 19.62	Yes	****	<0.0001	D-F
LA3 vs. LA4	15.69	9.897 to 21.49	Yes	****	<0.0001	E-F
Test details	Mean 1	Mean 2	Mean Diff.	SE of diff.	n1	n2	q	DF
WT vs. A	18.42	0	18.42	1.875	5	5	13.89	24
WT vs. LA1	18.42	0	18.42	1.875	5	5	13.89	24
WT vs. LA2	18.42	13.82	4.6	1.875	5	5	3.47	24
WT vs. LA3	18.42	15.69	2.725	1.875	5	5	2.056	24
WT vs. LA4	18.42	0	18.42	1.875	5	5	13.89	24
A vs. LA1	0	0	0	1.875	5	5	0	24
A vs. LA2	0	13.82	-13.82	1.875	5	5	10.42	24
A vs. LA3	0	15.69	-15.69	1.875	5	5	11.84	24
A vs. LA4	0	0	0	1.875	5	5	0	24
LA1 vs. LA2	0	13.82	-13.82	1.875	5	5	10.42	24
LA1 vs. LA3	0	15.69	-15.69	1.875	5	5	11.84	24
LA1 vs. LA4	0	0	0	1.875	5	5	0	24
LA2 vs. LA3	13.82	15.69	-1.875	1.875	5	5	1.414	24
LA2 vs. LA4	13.82	0	13.82	1.875	5	5	10.42	24
LA3 vs. LA4	15.69	0	15.69	1.875	5	5	11.84	24

## Sheet: ED d
Pex11-GFP turnover in Dpho4 background		Dpho4	Dpho4Dpho81	Dpho4Dpho81	Dpho4Dpho81	Dpho4Dpho81	Dpho4Dpho81
		pRS315	pRS315	pRS315-PHO81	pho81DD	pho81DSPX	pho81YKK
	Exp 1	1	0.551421	1.09624	0.270543	0.161698	0.282608
	Exp 2	1	0.901219	1.44796	0.523795	0.80318	0.838525
	Exp 3	1	0.652437	1.13334	0.561012	0.755188	0.675085
	Exp 4	1	0.46878	2.28648	0.471807	0.658289	1.14422
	Exp 5	1	0.446451	0.786889	0.466751	0.219602	0.428293
	Exp 6	1	0.733135	0.604601	0.457684	0.40524	0.585523
ANOVA results
Number of families	1
Number of comparisons per family	15
Alpha	0.05
Tukey's multiple comparisons test	Mean Diff.	95.00% CI of diff.	Below threshold?	Summary	Adjusted P Value
dpho4 vs. dpho4dpho81	0.3744	-0.1651 to 0.9139	No	ns	0.3089	A-B
dpho4 vs. dpho4dpho81+WT	-0.2259	-0.7654 to 0.3136	No	ns	0.7966	A-C
dpho4 vs. dpho4dpho81+DD	0.5414	0.001913 to 1.081	Yes	*	0.0488	A-D
dpho4 vs. dpho4dpho81+dSPX	0.4995	-0.04002 to 1.039	No	ns	0.0822	A-E
dpho4 vs. dpho4dpho81+YKK	0.341	-0.1985 to 0.8804	No	ns	0.4089	A-F
dpho4dpho81 vs. dpho4dpho81+WT	-0.6003	-1.140 to -0.06086	Yes	*	0.0223	B-C
dpho4dpho81 vs. dpho4dpho81+DD	0.167	-0.3725 to 0.7065	No	ns	0.9323	B-D
dpho4dpho81 vs. dpho4dpho81+dSPX	0.125	-0.4144 to 0.6645	No	ns	0.9799	B-E
dpho4dpho81 vs. dpho4dpho81+YKK	-0.03347	-0.5730 to 0.5060	No	ns	>0.9999	B-F
dpho4dpho81+WT vs. dpho4dpho81+DD	0.7673	0.2278 to 1.307	Yes	**	0.002	C-D
dpho4dpho81+WT vs. dpho4dpho81+dSPX	0.7254	0.1859 to 1.265	Yes	**	0.0037	C-E
dpho4dpho81+WT vs. dpho4dpho81+YKK	0.5669	0.02739 to 1.106	Yes	*	0.035	C-F
dpho4dpho81+DD vs. dpho4dpho81+dSPX	-0.04193	-0.5814 to 0.4976	No	ns	0.9999	D-E
dpho4dpho81+DD vs. dpho4dpho81+YKK	-0.2004	-0.7399 to 0.3390	No	ns	0.865	D-F
dpho4dpho81+dSPX vs. dpho4dpho81+YKK	-0.1585	-0.6980 to 0.3810	No	ns	0.9451	E-F
Test details	Mean 1	Mean 2	Mean Diff.	SE of diff.	n1	n2	q	DF
dpho4 vs. dpho4dpho81	1	0.6256	0.3744	0.1774	6	6	2.985	30
dpho4 vs. dpho4dpho81+WT	1	1.226	-0.2259	0.1774	6	6	1.801	30
dpho4 vs. dpho4dpho81+DD	1	0.4586	0.5414	0.1774	6	6	4.317	30
dpho4 vs. dpho4dpho81+dSPX	1	0.5005	0.4995	0.1774	6	6	3.982	30
dpho4 vs. dpho4dpho81+YKK	1	0.659	0.341	0.1774	6	6	2.719	30
dpho4dpho81 vs. dpho4dpho81+WT	0.6256	1.226	-0.6003	0.1774	6	6	4.787	30
dpho4dpho81 vs. dpho4dpho81+DD	0.6256	0.4586	0.167	0.1774	6	6	1.331	30
dpho4dpho81 vs. dpho4dpho81+dSPX	0.6256	0.5005	0.125	0.1774	6	6	0.997	30
dpho4dpho81 vs. dpho4dpho81+YKK	0.6256	0.659	-0.03347	0.1774	6	6	0.2669	30
dpho4dpho81+WT vs. dpho4dpho81+DD	1.226	0.4586	0.7673	0.1774	6	6	6.118	30
dpho4dpho81+WT vs. dpho4dpho81+dSPX	1.226	0.5005	0.7254	0.1774	6	6	5.784	30
dpho4dpho81+WT vs. dpho4dpho81+YKK	1.226	0.659	0.5669	0.1774	6	6	4.52	30
dpho4dpho81+DD vs. dpho4dpho81+dSPX	0.4586	0.5005	-0.04193	0.1774	6	6	0.3344	30
dpho4dpho81+DD vs. dpho4dpho81+YKK	0.4586	0.659	-0.2004	0.1774	6	6	1.598	30
dpho4dpho81+dSPX vs. dpho4dpho81+YKK	0.5005	0.659	-0.1585	0.1774	6	6	1.264	30
